# Supplementary material for: Assets, stressors, and symptoms of persistent depression over the first year of the COVID-19 pandemic
Source: Sci Adv. 2022 Mar 2;8(9):eabm9737. doi: 10.1126/sciadv.abm9737 (PMC8890702; doi:10.1126/sciadv.abm9737)
Supplement: Supplementary file 2 — Data S1 [file sciadv.abm9737_data_s1.zip]

Archive with 1 entries (1 files):
- sciadv.abm9737_data_s1.csv
