# Supplementary material for: Assets, stressors, and symptoms of persistent depression over the first year of the COVID-19 pandemic
Source: Sci Adv. 2022 Mar 2;8(9):eabm9737. doi: 10.1126/sciadv.abm9737 (PMC8890702; doi:10.1126/sciadv.abm9737)
Supplement: Supplementary file 2 — Data S1 [file sciadv.abm9737_data_s1.zip › sciadv.abm9737_data_s1.csv]

WEIGHT1	WEIGHT2	gender1	agecat1	racecat1_combined	hhincome_survey1	hhsavings51	home1_reorder	educ1	marriedcat1_reorder	home1	hhsize1	marriedcat1	relatproblems1	losingjob1	financialproblems1	hhsize2	persistdep
1.713288431	1.826555416	2. Female	2. 40-59	Non-Hispanic White	2. $20,000 to $44,999	1	Occupied without payment	2. HS graduate or equivalent	Married	3. Occupied without payment of cash rent	2	1. Married	0	0	0	2	0
2.222098766	1.536083124	2. Female	1. 18-39	Other Race - Including Multi-Racial and Non-Hispanic Asian	1. $0 to $19,999	0	Renter	1. No HS diploma	Married	2. Rented for cash	4	1. Married	0	1	0	4	0
0.41740837	0.412059443	2. Female	1. 18-39	Non-Hispanic White	4. $75,000+	1	Renter	4. BA or above	Never married	2. Rented for cash	4	3. Never married	0	0	0	3	0
1.355809851	1.598837717	1. Male	2. 40-59	Non-Hispanic Black	4. $75,000+	1	Home owner	4. BA or above	Married	1. Owned or being bought by you or someone in your household	6	1. Married	0	0	0	6	0
0.608570067	0.582253245	2. Female	2. 40-59	Non-Hispanic White	3. $45,000 to $74,999	1	Renter	3. Some college	Married	2. Rented for cash	3	1. Married	0	0	0	3	0
0.652953226	0.490439183	1. Male	2. 40-59	Non-Hispanic White	4. $75,000+	1	Home owner	3. Some college	Married	1. Owned or being bought by you or someone in your household	6	1. Married	0	0	0	6	0
0.927542837	1.301654993	2. Female	1. 18-39	Other Race - Including Multi-Racial and Non-Hispanic Asian	4. $75,000+	1	Home owner	4. BA or above	Married	1. Owned or being bought by you or someone in your household	4	1. Married	0	0	0	3	0
1.593831009	1.548710136	2. Female	1. 18-39	Non-Hispanic Black	2. $20,000 to $44,999	0	Renter	3. Some college	Living with partner	2. Rented for cash	6	4. Living with partner	1	0	0	5	1
0.707051237	0.732440485	2. Female	2. 40-59	Non-Hispanic White	4. $75,000+	1	Home owner	4. BA or above	Married	1. Owned or being bought by you or someone in your household	5	1. Married	0	0	0	4	0
1.353202437	1.246233884	2. Female	1. 18-39	Non-Hispanic White	3. $45,000 to $74,999	0	Home owner	4. BA or above	Married	1. Owned or being bought by you or someone in your household	4	1. Married	0	0	1	4	1
0.386975117	0.346034292	1. Male	2. 40-59	Non-Hispanic White	4. $75,000+	1	Home owner	3. Some college	Married	1. Owned or being bought by you or someone in your household	2	1. Married	0	0	0	2	0
0.386335617	0.64536522	2. Female	1. 18-39	Hispanic	2. $20,000 to $44,999	0	Renter	2. HS graduate or equivalent	Married	2. Rented for cash	6	1. Married	1	0	0	6	0
0.313671204	0.355443438	1. Male	1. 18-39	Non-Hispanic White	4. $75,000+	1	Home owner	4. BA or above	Married	1. Owned or being bought by you or someone in your household	2	1. Married	0	0	0	2	0
2.077864664	2.488175677	1. Male	3. 60+	Non-Hispanic Black	1. $0 to $19,999	0	Renter	2. HS graduate or equivalent	Widowed, divorced, separated	2. Rented for cash	4	2. Widowed, divorced, or separated	1	0	1	4	1
0.413158139	0.310829066	2. Female	1. 18-39	Non-Hispanic White	2. $20,000 to $44,999	0	Renter	3. Some college	Living with partner	2. Rented for cash	3	4. Living with partner	1	0	0	3	0
1.021827317	0.762621249	1. Male	3. 60+	Other Race - Including Multi-Racial and Non-Hispanic Asian	4. $75,000+	1	Home owner	4. BA or above	Married	1. Owned or being bought by you or someone in your household	2	1. Married	0	0	0	2	0
0.776287331	1.510315667	2. Female	2. 40-59	Hispanic	1. $0 to $19,999	0	Renter	1. No HS diploma	Living with partner	2. Rented for cash	2	4. Living with partner	0	0	1	2	0
0.307210105	0.29548051	1. Male	3. 60+	Non-Hispanic White	2. $20,000 to $44,999	1	Home owner	3. Some college	Married	1. Owned or being bought by you or someone in your household	2	1. Married	0	0	0	2	0
0.593560981	0.614224521	2. Female	2. 40-59	Non-Hispanic White	1. $0 to $19,999	0	Home owner	3. Some college	Widowed, divorced, separated	1. Owned or being bought by you or someone in your household	2	2. Widowed, divorced, or separated	0	0	0	2	1
0.735914342	0.644062865	2. Female	1. 18-39	Non-Hispanic White	4. $75,000+	1	Home owner	3. Some college	Married	1. Owned or being bought by you or someone in your household	3	1. Married	0	0	0	3	0
1.6941459	1.334670217	2. Female	3. 60+	Non-Hispanic White	4. $75,000+	1	Home owner	4. BA or above	Married	1. Owned or being bought by you or someone in your household	3	1. Married	0	0	0	3	0
0.973479094	0.561762911	1. Male	2. 40-59	Hispanic	3. $45,000 to $74,999	1	Renter	3. Some college	Never married	2. Rented for cash	6	3. Never married	0	0	0	6	0
0.59820728	0.76796827	1. Male	1. 18-39	Non-Hispanic White	3. $45,000 to $74,999	1	Home owner	4. BA or above	Married	1. Owned or being bought by you or someone in your household	5	1. Married	0	0	0	5	0
0.637269884	0.62005998	1. Male	1. 18-39	Non-Hispanic White	4. $75,000+	1	Home owner	3. Some college	Married	1. Owned or being bought by you or someone in your household	2	1. Married	0	0	0	2	0
0.767446476	0.885546367	1. Male	3. 60+	Non-Hispanic White	2. $20,000 to $44,999	0	Renter	2. HS graduate or equivalent	Widowed, divorced, separated	2. Rented for cash	1	2. Widowed, divorced, or separated	0	1	1	1	0
0.465624673	0.396207178	1. Male	2. 40-59	Other Race - Including Multi-Racial and Non-Hispanic Asian	1. $0 to $19,999	0	Renter	3. Some college	Never married	2. Rented for cash	1	3. Never married	0	0	0	1	0
0.574912826	0.545903557	1. Male	3. 60+	Non-Hispanic White	2. $20,000 to $44,999	1	Home owner	2. HS graduate or equivalent	Widowed, divorced, separated	1. Owned or being bought by you or someone in your household	1	2. Widowed, divorced, or separated	0	0	0	1	0
1.14721047	2.072496737	2. Female	2. 40-59	Non-Hispanic Black	1. $0 to $19,999	0	Occupied without payment	2. HS graduate or equivalent	Never married	3. Occupied without payment of cash rent	5	3. Never married	0	0	1	6	1
2.139704217	2.399812541	2. Female	1. 18-39	Hispanic	2. $20,000 to $44,999	0	Home owner	3. Some college	Living with partner	1. Owned or being bought by you or someone in your household	2	4. Living with partner	0	1	1	2	1
3.348986662	5.26191832	1. Male	1. 18-39	Non-Hispanic White	2. $20,000 to $44,999	0	Home owner	1. No HS diploma	Never married	1. Owned or being bought by you or someone in your household	1	3. Never married	0	0	1	1	1
2.290442413	3.810337342	1. Male	1. 18-39	Other Race - Including Multi-Racial and Non-Hispanic Asian	1. $0 to $19,999	0	Renter	3. Some college	Never married	2. Rented for cash	5	3. Never married	1	0	0	4	1
0.16916724	0.120542057	2. Female	1. 18-39	Other Race - Including Multi-Racial and Non-Hispanic Asian	1. $0 to $19,999	0	Renter	3. Some college	Living with partner	2. Rented for cash	6	4. Living with partner	0	0	1	6	1
0.21863628	0.270837661	1. Male	1. 18-39	Non-Hispanic White	3. $45,000 to $74,999	1	Home owner	3. Some college	Married	1. Owned or being bought by you or someone in your household	4	1. Married	1	0	0	5	0
1.910549691	2.24052984	2. Female	1. 18-39	Non-Hispanic White	4. $75,000+	1	Home owner	3. Some college	Never married	1. Owned or being bought by you or someone in your household	5	3. Never married	0	1	1	5	1
4.872705884	6.536322614	2. Female	2. 40-59	Non-Hispanic Black	1. $0 to $19,999	1	Renter	1. No HS diploma	Never married	2. Rented for cash	2	3. Never married	0	0	0	3	0
0.809551012	0.668780417	1. Male	1. 18-39	Non-Hispanic White	4. $75,000+	0	Home owner	4. BA or above	Married	1. Owned or being bought by you or someone in your household	6	1. Married	0	0	1	4	0
0.89167359	1.277425726	1. Male	1. 18-39	Non-Hispanic White	1. $0 to $19,999	0	Renter	1. No HS diploma	Married	2. Rented for cash	6	1. Married	1	0	1	6	1
0.285365419	0.589084004	1. Male	1. 18-39	Non-Hispanic White	2. $20,000 to $44,999	0	Renter	3. Some college	Never married	2. Rented for cash	2	3. Never married	0	1	1	2	0
0.23982647	0.349317836	2. Female	2. 40-59	Hispanic	3. $45,000 to $74,999	0	Renter	3. Some college	Widowed, divorced, separated	2. Rented for cash	2	2. Widowed, divorced, or separated	0	0	1	2	0
3.099678599	1.824363363	2. Female	2. 40-59	Hispanic	4. $75,000+	1	Home owner	4. BA or above	Married	1. Owned or being bought by you or someone in your household	2	1. Married	0	0	0	2	0
1.88041995	1.238504278	2. Female	1. 18-39	Non-Hispanic White	1. $0 to $19,999	0	Renter	2. HS graduate or equivalent	Living with partner	2. Rented for cash	3	4. Living with partner	0	0	1	3	1
1.51333751	1.479830422	2. Female	2. 40-59	Non-Hispanic White	4. $75,000+	0	Renter	4. BA or above	Married	2. Rented for cash	5	1. Married	1	0	0	5	0
2.045716566	2.617813072	1. Male	1. 18-39	Hispanic	1. $0 to $19,999	0	Renter	1. No HS diploma	Never married	2. Rented for cash	2	3. Never married	0	0	0	2	0
0.260150945	0.440817763	1. Male	1. 18-39	Non-Hispanic White	4. $75,000+	1	Renter	4. BA or above	Living with partner	2. Rented for cash	2	4. Living with partner	0	0	0	2	0
0.464086374	0.404431516	2. Female	1. 18-39	Hispanic	4. $75,000+		Renter	2. HS graduate or equivalent	Married	2. Rented for cash	6	1. Married	0	0	0	6	0
1.592731889	0.914698958	1. Male	3. 60+	Non-Hispanic White	4. $75,000+	1	Home owner	4. BA or above	Married	1. Owned or being bought by you or someone in your household	2	1. Married	0	0	0	2	0
0.50151233	0.494682115	2. Female	2. 40-59	Non-Hispanic White	2. $20,000 to $44,999	1	Home owner	3. Some college	Widowed, divorced, separated	1. Owned or being bought by you or someone in your household	1	2. Widowed, divorced, or separated	0	0	0	1	0
0.35720933	0.339947003	1. Male	3. 60+	Non-Hispanic White	3. $45,000 to $74,999	0	Home owner	3. Some college	Married	1. Owned or being bought by you or someone in your household	2	1. Married	0	0	1	2	0
0.679621362	0.615953242	2. Female	3. 60+	Non-Hispanic White	2. $20,000 to $44,999	1	Home owner	3. Some college	Widowed, divorced, separated	1. Owned or being bought by you or someone in your household	1	2. Widowed, divorced, or separated	1	0	0	1	1
0.227551576	0.226811185	1. Male	3. 60+	Non-Hispanic White	1. $0 to $19,999	0	Renter	3. Some college	Married	2. Rented for cash	2	1. Married	0	0	1	2	0
1.323005295	1.100567285	2. Female	1. 18-39	Non-Hispanic Black	3. $45,000 to $74,999	0	Renter	2. HS graduate or equivalent	Married	2. Rented for cash	6	1. Married	0	0	0	4	0
0.800358263	0.980117815	2. Female	2. 40-59	Non-Hispanic White	4. $75,000+	1	Home owner	2. HS graduate or equivalent	Married	1. Owned or being bought by you or someone in your household	2	1. Married	0	0	0	2	0
0.665175294	0.418896858	2. Female	3. 60+	Non-Hispanic White	2. $20,000 to $44,999	1	Home owner	3. Some college	Married	1. Owned or being bought by you or someone in your household	3	1. Married	0	0	0	4	0
0.516644989	0.434767931	1. Male	3. 60+	Non-Hispanic White	3. $45,000 to $74,999	1	Home owner	3. Some college	Married	1. Owned or being bought by you or someone in your household	5	1. Married	0	0	0	3	0
2.797174675	3.803644498	2. Female	1. 18-39	Non-Hispanic White	3. $45,000 to $74,999	1	Home owner	4. BA or above	Living with partner	1. Owned or being bought by you or someone in your household	3	4. Living with partner	0	0	1	3	0
0.687943884	0.471003411	2. Female	3. 60+	Hispanic	2. $20,000 to $44,999	0	Renter	3. Some college	Widowed, divorced, separated	2. Rented for cash	4	2. Widowed, divorced, or separated	0	0	1	4	1
1.166796468	1.337395492	2. Female	1. 18-39	Non-Hispanic White	2. $20,000 to $44,999	0	Home owner	2. HS graduate or equivalent	Married	1. Owned or being bought by you or someone in your household	6	1. Married	0	1	1	5	1
0.487265303	0.494248827	2. Female	2. 40-59	Non-Hispanic White	2. $20,000 to $44,999	0	Home owner	3. Some college	Widowed, divorced, separated	1. Owned or being bought by you or someone in your household	4	2. Widowed, divorced, or separated	0	0	0	4	0
0.35545699	0.531489005	1. Male	1. 18-39	Non-Hispanic White	3. $45,000 to $74,999	0	Renter	3. Some college	Married	2. Rented for cash	2	1. Married	0	0	0	2	0
0.614015269	0.717741666	1. Male	1. 18-39	Hispanic	3. $45,000 to $74,999	1	Renter	4. BA or above	Never married	2. Rented for cash	1	3. Never married	0	0	0	1	0
0.424765071	0.41890452	2. Female	1. 18-39	Non-Hispanic White	4. $75,000+	1	Home owner	4. BA or above	Married	1. Owned or being bought by you or someone in your household	2	1. Married	0	0	0	2	0
0.22207932	0.345110099	1. Male	1. 18-39	Non-Hispanic White	3. $45,000 to $74,999	1	Home owner	4. BA or above	Never married	1. Owned or being bought by you or someone in your household	3	3. Never married	0	0	0	3	0
1.035352847	0.797250771	1. Male	2. 40-59	Non-Hispanic White	4. $75,000+		Home owner	4. BA or above	Married	1. Owned or being bought by you or someone in your household	2	1. Married	0	0	0	2	0
0.130099125	0.171899968	2. Female	1. 18-39	Hispanic	2. $20,000 to $44,999	0	Renter	3. Some college	Living with partner	2. Rented for cash	6	4. Living with partner	0	1	0	5	0
0.89538613	1.283798461	2. Female	2. 40-59	Hispanic	1. $0 to $19,999	0	Occupied without payment	2. HS graduate or equivalent	Widowed, divorced, separated	3. Occupied without payment of cash rent	2	2. Widowed, divorced, or separated	0	0	1	2	1
2.009992914	1.810860568	2. Female	2. 40-59	Non-Hispanic White	3. $45,000 to $74,999	0	Home owner	2. HS graduate or equivalent	Widowed, divorced, separated	1. Owned or being bought by you or someone in your household	2	2. Widowed, divorced, or separated	0	0	1	2	0
0.283096554	0.351911207	1. Male	2. 40-59	Non-Hispanic White	4. $75,000+	1	Home owner	3. Some college	Married	1. Owned or being bought by you or someone in your household	5	1. Married	0	0	0	4	0
0.502922491	0.743913478	2. Female	2. 40-59	Non-Hispanic White	3. $45,000 to $74,999	1	Renter	2. HS graduate or equivalent	Married	2. Rented for cash	3	1. Married	0	0	0	3	0
0.967251081	1.159679533	2. Female	1. 18-39	Non-Hispanic White	3. $45,000 to $74,999	1	Home owner	4. BA or above	Never married	1. Owned or being bought by you or someone in your household	4	3. Never married	0	1	0	4	1
1.609179589	1.555327065	2. Female	3. 60+	Non-Hispanic White	4. $75,000+	1	Home owner	4. BA or above	Living with partner	1. Owned or being bought by you or someone in your household	2	4. Living with partner	0	0	0	2	0
2.731699487	2.537558589	2. Female	2. 40-59	Hispanic	2. $20,000 to $44,999	0	Occupied without payment	2. HS graduate or equivalent	Never married	3. Occupied without payment of cash rent	6	3. Never married	1	1	0	6	0
1.455013831	4.103264067	2. Female	3. 60+	Non-Hispanic Black	3. $45,000 to $74,999	1	Home owner	4. BA or above	Married	1. Owned or being bought by you or someone in your household	2	1. Married	1	1	0	2	0
0.942746362	0.889855046	2. Female	3. 60+	Non-Hispanic White	3. $45,000 to $74,999	1	Home owner	3. Some college	Married	1. Owned or being bought by you or someone in your household	4	1. Married	0	0	0	4	0
0.479955954	0.552040676	2. Female	1. 18-39	Non-Hispanic White	3. $45,000 to $74,999	0	Renter	3. Some college	Living with partner	2. Rented for cash	5	4. Living with partner	0	0	0	5	0
2.098549633	1.730076432	2. Female	3. 60+	Non-Hispanic White	2. $20,000 to $44,999	0	Home owner	2. HS graduate or equivalent	Married	1. Owned or being bought by you or someone in your household	2	1. Married	0	0	0	2	0
0.58170066	0.72239858	1. Male	3. 60+	Non-Hispanic Black	2. $20,000 to $44,999	0	Home owner	3. Some college	Married	1. Owned or being bought by you or someone in your household	1	1. Married	0	0	0	1	0
0.490732665	1.052835683	2. Female	2. 40-59	Non-Hispanic Black	3. $45,000 to $74,999	0	Renter	4. BA or above	Never married	2. Rented for cash	3	3. Never married	0	0	0	3	0
0.580630619	0.359176017	2. Female	1. 18-39	Hispanic	2. $20,000 to $44,999	0	Home owner	3. Some college	Never married	1. Owned or being bought by you or someone in your household	4	3. Never married	0	1	1	4	0
0.234146579	0.283499814	1. Male	1. 18-39	Non-Hispanic White	4. $75,000+	0	Home owner	3. Some college	Married	1. Owned or being bought by you or someone in your household	6	1. Married	0	0	0	5	0
0.431618989	0.561841827	1. Male	1. 18-39	Non-Hispanic Black	3. $45,000 to $74,999	0	Renter	3. Some college	Married	2. Rented for cash	6	1. Married	0	0	0	5	0
1.868782589	1.445852782	1. Male	3. 60+	Non-Hispanic White	3. $45,000 to $74,999	1	Home owner	4. BA or above	Widowed, divorced, separated	1. Owned or being bought by you or someone in your household	1	2. Widowed, divorced, or separated	0	0	0	1	0
0.892406319	0.748248934	1. Male	2. 40-59	Non-Hispanic White	4. $75,000+	0	Home owner	3. Some college	Living with partner	1. Owned or being bought by you or someone in your household	2	4. Living with partner	0	0	0	2	0
1.210879241	1.276370961	1. Male	3. 60+	Hispanic	2. $20,000 to $44,999	0	Renter	2. HS graduate or equivalent	Married	2. Rented for cash	2	1. Married	0	0	1	2	1
0.501144389	0.857468647	1. Male	1. 18-39	Non-Hispanic White	3. $45,000 to $74,999	1	Renter	3. Some college	Living with partner	2. Rented for cash	2	4. Living with partner	0	0	0	2	0
0.822373777	0.898512683	1. Male	1. 18-39	Other Race - Including Multi-Racial and Non-Hispanic Asian	3. $45,000 to $74,999	1	Renter	4. BA or above	Married	2. Rented for cash	4	1. Married	0	0	0	3	0
0.628666887	0.616475908	1. Male	3. 60+	Non-Hispanic White	1. $0 to $19,999	1	Home owner	4. BA or above	Never married	1. Owned or being bought by you or someone in your household	1	3. Never married	0	1	0	1	0
0.793758411	0.981031597	2. Female	1. 18-39	Hispanic	3. $45,000 to $74,999	1	Home owner	2. HS graduate or equivalent	Never married	1. Owned or being bought by you or someone in your household	3	3. Never married	0	0	0	3	0
0.183306578	0.13442669	2. Female	1. 18-39	Hispanic	1. $0 to $19,999	1	Renter	3. Some college	Never married	2. Rented for cash	3	3. Never married	1	0	1	3	0
0.974085916	0.767925017	2. Female	2. 40-59	Non-Hispanic White		0	Home owner	3. Some college	Married	1. Owned or being bought by you or someone in your household	3	1. Married	0	0	1	3	1
1.275261578	0.880498855	2. Female	3. 60+	Hispanic	4. $75,000+	1	Home owner	3. Some college	Married	1. Owned or being bought by you or someone in your household	6	1. Married	0	0	0	4	0
0.696589197	0.789105127	1. Male	2. 40-59	Non-Hispanic White	3. $45,000 to $74,999	1	Home owner	4. BA or above	Never married	1. Owned or being bought by you or someone in your household	1	3. Never married	0	0	0	1	0
0.690233769	0.763153578	2. Female	1. 18-39	Hispanic	2. $20,000 to $44,999	1	Home owner	3. Some college	Widowed, divorced, separated	1. Owned or being bought by you or someone in your household	6	2. Widowed, divorced, or separated	0	0	0	4	0
0.180997481	0.249702383	1. Male	2. 40-59	Hispanic	1. $0 to $19,999	1	Home owner	4. BA or above	Never married	1. Owned or being bought by you or someone in your household	1	3. Never married	0	0	1	1	1
0.700220723	0.632901695	2. Female	1. 18-39	Non-Hispanic White	3. $45,000 to $74,999	0	Home owner	3. Some college	Married	1. Owned or being bought by you or someone in your household	5	1. Married	0	0	1	5	1
1.077238109	0.690986726	2. Female	1. 18-39	Non-Hispanic White	4. $75,000+	0	Home owner	4. BA or above	Married	1. Owned or being bought by you or someone in your household	3	1. Married	0	0	0	3	0
0.198987457	0.207409369	1. Male	3. 60+	Non-Hispanic White			Renter	3. Some college	Widowed, divorced, separated	2. Rented for cash	3	2. Widowed, divorced, or separated	1	0	0	3	0
0.268713823	0.290423764	2. Female	1. 18-39	Non-Hispanic White	3. $45,000 to $74,999	1	Home owner	3. Some college	Married	1. Owned or being bought by you or someone in your household	5	1. Married	0	0	0	4	0
1.575297794	1.678036549	1. Male	2. 40-59	Other Race - Including Multi-Racial and Non-Hispanic Asian	2. $20,000 to $44,999	0	Home owner	2. HS graduate or equivalent	Married	1. Owned or being bought by you or someone in your household	3	1. Married	0	0	1	3	0
1.092075992	1.231751371	2. Female	2. 40-59	Non-Hispanic White	4. $75,000+	1	Home owner	4. BA or above	Married	1. Owned or being bought by you or someone in your household	6	1. Married	0	0	0	6	0
1.523353508	1.729766504	2. Female	1. 18-39	Non-Hispanic White	1. $0 to $19,999	0	Renter	2. HS graduate or equivalent	Never married	2. Rented for cash	6	3. Never married	0	0	1	6	0
1.493510664	1.374832878	2. Female	2. 40-59	Non-Hispanic Black	2. $20,000 to $44,999	0	Home owner	3. Some college	Married	1. Owned or being bought by you or someone in your household	1	1. Married	0	0	0	1	0
0.583078779	0.543693554	1. Male	3. 60+	Non-Hispanic White	3. $45,000 to $74,999	1	Home owner	4. BA or above	Married	1. Owned or being bought by you or someone in your household	2	1. Married	0	0	0	2	0
0.926808957	0.641883437	1. Male	3. 60+	Non-Hispanic White	2. $20,000 to $44,999	0	Home owner	3. Some college	Married	1. Owned or being bought by you or someone in your household	3	1. Married	0	0	0	3	0
0.627604507	0.691995191	1. Male	1. 18-39	Non-Hispanic White	2. $20,000 to $44,999	1	Home owner	3. Some college	Married	1. Owned or being bought by you or someone in your household	2	1. Married	0	0	0	2	0
0.361837594	0.50165177	2. Female	1. 18-39	Hispanic	3. $45,000 to $74,999	1	Home owner	3. Some college	Married	1. Owned or being bought by you or someone in your household	6	1. Married	0	1	0	6	0
0.495078838	0.427285363	1. Male	3. 60+	Non-Hispanic White	4. $75,000+	1	Home owner	3. Some college	Widowed, divorced, separated	1. Owned or being bought by you or someone in your household	1	2. Widowed, divorced, or separated	0	0	0	1	1
0.508863864	0.617375727	2. Female	1. 18-39	Other Race - Including Multi-Racial and Non-Hispanic Asian	2. $20,000 to $44,999	1	Occupied without payment	4. BA or above	Never married	3. Occupied without payment of cash rent	1	3. Never married	1	0	1	1	1
0.16862656	0.186181176	1. Male	2. 40-59	Non-Hispanic White	3. $45,000 to $74,999	1	Renter	3. Some college	Widowed, divorced, separated	2. Rented for cash	2	2. Widowed, divorced, or separated	0	0	1	2	0
0.213945743	0.235071577	2. Female	2. 40-59	Non-Hispanic White	3. $45,000 to $74,999	1	Home owner	3. Some college	Married	1. Owned or being bought by you or someone in your household	3	1. Married	0	0	0	3	0
1.550172141	2.049923277	2. Female	1. 18-39	Non-Hispanic Black	2. $20,000 to $44,999	1	Renter	4. BA or above	Never married	2. Rented for cash	6	3. Never married	0	0	0	5	0
1.874352731	1.465118257	1. Male	2. 40-59	Hispanic	2. $20,000 to $44,999	1	Home owner	2. HS graduate or equivalent	Never married	1. Owned or being bought by you or someone in your household	5	3. Never married	1	0	0	5	0
0.352639367	0.290177404	1. Male	3. 60+	Non-Hispanic White	4. $75,000+	1	Home owner	3. Some college	Married	1. Owned or being bought by you or someone in your household	2	1. Married	0	0	0	2	0
0.721707409	0.397149953	2. Female	1. 18-39	Other Race - Including Multi-Racial and Non-Hispanic Asian	1. $0 to $19,999	0	Renter	3. Some college	Married	2. Rented for cash	2	1. Married	1	0	1	2	1
0.880234015	0.763113379	1. Male	3. 60+	Non-Hispanic White	1. $0 to $19,999	1	Renter	4. BA or above	Widowed, divorced, separated	2. Rented for cash	1	2. Widowed, divorced, or separated	0	0	0	1	0
0.315520623	0.436151552	1. Male	1. 18-39	Non-Hispanic White	4. $75,000+	1	Home owner	4. BA or above	Married	1. Owned or being bought by you or someone in your household	4	1. Married	1	0	0	4	0
0.860044201	0.79688887	1. Male	2. 40-59	Non-Hispanic White	4. $75,000+	1	Home owner	4. BA or above	Married	1. Owned or being bought by you or someone in your household	5	1. Married	0	0	0	4	0
0.962610407	0.844975326	2. Female	3. 60+	Non-Hispanic White	3. $45,000 to $74,999	1	Home owner	4. BA or above	Never married	1. Owned or being bought by you or someone in your household	3	3. Never married	1	0	0	3	1
1.231004108	1.028078914	1. Male	2. 40-59	Non-Hispanic White	4. $75,000+	1	Home owner	4. BA or above	Married	1. Owned or being bought by you or someone in your household	2	1. Married	0	0	0	2	0
0.275569625	0.375262146	2. Female	1. 18-39	Non-Hispanic White	3. $45,000 to $74,999	0	Renter	4. BA or above	Married	2. Rented for cash	5	1. Married	0	0	0	4	1
1.082083416	1.248074337	1. Male	2. 40-59	Non-Hispanic White	2. $20,000 to $44,999	0	Renter	2. HS graduate or equivalent	Married	2. Rented for cash	4	1. Married	0	0	1	5	0
0.406636893	0.464146179	1. Male	1. 18-39	Non-Hispanic White	3. $45,000 to $74,999	1	Renter	3. Some college	Never married	2. Rented for cash	2	3. Never married	1	0	0	2	0
0.704989698	0.559990179	2. Female	1. 18-39	Hispanic	4. $75,000+	1	Renter	4. BA or above	Living with partner	2. Rented for cash	3	4. Living with partner	0	0	0	3	1
0.205200315	0.263327187	1. Male	2. 40-59	Non-Hispanic White	3. $45,000 to $74,999	1	Renter	3. Some college	Widowed, divorced, separated	2. Rented for cash	2	2. Widowed, divorced, or separated	0	0	0	2	0
4.783955501	3.5991015	1. Male	3. 60+	Non-Hispanic White	1. $0 to $19,999	0	Home owner	1. No HS diploma	Never married	1. Owned or being bought by you or someone in your household	1	3. Never married	0	0	0	1	0
0.693928785	0.827216822	1. Male	2. 40-59	Non-Hispanic White	3. $45,000 to $74,999	1	Renter	2. HS graduate or equivalent	Never married	2. Rented for cash	1	3. Never married	0	0	0	1	0
0.379955307	0.381628836	1. Male	2. 40-59	Non-Hispanic White	3. $45,000 to $74,999	1	Home owner	3. Some college	Married	1. Owned or being bought by you or someone in your household	4	1. Married	0	0	0	3	1
0.679785417	0.508365958	2. Female	1. 18-39	Non-Hispanic White	3. $45,000 to $74,999	1	Occupied without payment	4. BA or above	Never married	3. Occupied without payment of cash rent	4	3. Never married	0	0	0	4	0
1.315824303	1.344638177	2. Female	2. 40-59	Non-Hispanic Black	2. $20,000 to $44,999	0	Renter	3. Some college	Widowed, divorced, separated	2. Rented for cash	4	2. Widowed, divorced, or separated	1	0	1	4	1
0.851835574	0.732711756	2. Female	2. 40-59	Non-Hispanic White	1. $0 to $19,999	0	Renter	3. Some college	Widowed, divorced, separated	2. Rented for cash	1	2. Widowed, divorced, or separated	1	0	1	1	0
4.65837413	3.994692983	2. Female	3. 60+	Non-Hispanic White	1. $0 to $19,999	0	Home owner	2. HS graduate or equivalent	Married	1. Owned or being bought by you or someone in your household	2	1. Married	0	0	0	2	0
0.55709738	0.655750158	1. Male	1. 18-39	Other Race - Including Multi-Racial and Non-Hispanic Asian	4. $75,000+	0	Renter	4. BA or above	Never married	2. Rented for cash	1	3. Never married	0	0	1	1	0
0.628001848	0.720295167	1. Male	1. 18-39	Non-Hispanic White	1. $0 to $19,999	1	Renter	3. Some college	Married	2. Rented for cash	4	1. Married	0	0	1	5	1
1.195414466	1.249357758	1. Male	1. 18-39	Other Race - Including Multi-Racial and Non-Hispanic Asian	4. $75,000+	1	Home owner	4. BA or above	Married	1. Owned or being bought by you or someone in your household	6	1. Married	0	0	1	5	0
0.571517418	0.480313866	2. Female	1. 18-39	Non-Hispanic White	4. $75,000+	1	Home owner	3. Some college	Married	1. Owned or being bought by you or someone in your household	4	1. Married	1	1	1	4	0
2.659185695	1.829155664	1. Male	3. 60+	Non-Hispanic White	2. $20,000 to $44,999	1	Home owner	4. BA or above	Married	1. Owned or being bought by you or someone in your household	2	1. Married	0	1	0	2	1
0.480571568	0.343781734	2. Female	1. 18-39	Non-Hispanic White	2. $20,000 to $44,999	1	Occupied without payment	3. Some college	Married	3. Occupied without payment of cash rent	4	1. Married	0	0	0	4	1
0.690981366	0.809082895	1. Male	1. 18-39	Non-Hispanic White	4. $75,000+	1	Home owner	4. BA or above	Married	1. Owned or being bought by you or someone in your household	6	1. Married	0	1	0	4	0
1.316631837	1.4102998	1. Male	1. 18-39	Hispanic	2. $20,000 to $44,999	0	Renter	1. No HS diploma	Married	2. Rented for cash	2	1. Married	0	0	0	2	0
1.187188988	1.334063836	1. Male	2. 40-59	Non-Hispanic White	1. $0 to $19,999	0	Renter	2. HS graduate or equivalent	Widowed, divorced, separated	2. Rented for cash	1	2. Widowed, divorced, or separated	0	0	1	1	0
3.495739341	2.50907985	1. Male	3. 60+	Hispanic	4. $75,000+	1	Home owner	4. BA or above	Married	1. Owned or being bought by you or someone in your household	2	1. Married	0	0	0	2	0
1.680804939	1.433758056	2. Female	2. 40-59	Non-Hispanic White	3. $45,000 to $74,999	0	Renter	4. BA or above	Never married	2. Rented for cash	1	3. Never married	0	0	0	1	1
1.158359206	0.825798363	1. Male	2. 40-59	Non-Hispanic White	4. $75,000+	1	Home owner	4. BA or above	Married	1. Owned or being bought by you or someone in your household	5	1. Married	0	0	0	5	0
1.781470873	2.81492709	1. Male	3. 60+	Non-Hispanic Black	1. $0 to $19,999	0	Renter	1. No HS diploma	Widowed, divorced, separated	2. Rented for cash	1	2. Widowed, divorced, or separated	1	0	1	1	0
1.10286728	1.246424702	1. Male	1. 18-39	Non-Hispanic White	4. $75,000+	1	Home owner	4. BA or above	Never married	1. Owned or being bought by you or someone in your household	4	3. Never married	0	0	0	4	0
2.018920453	1.71187142	2. Female	3. 60+	Non-Hispanic White	3. $45,000 to $74,999	1	Home owner	4. BA or above	Married	1. Owned or being bought by you or someone in your household	2	1. Married	0	0	0	2	0
1.167396506	1.507216235	2. Female	2. 40-59	Non-Hispanic Black	3. $45,000 to $74,999		Home owner	4. BA or above	Widowed, divorced, separated	1. Owned or being bought by you or someone in your household	2	2. Widowed, divorced, or separated	0	0	0	2	0
0.189523718	0.164776746	2. Female	1. 18-39	Non-Hispanic White	1. $0 to $19,999	0	Home owner	3. Some college	Never married	1. Owned or being bought by you or someone in your household	4	3. Never married	0	1	1	3	0
0.813363596	0.634481358	1. Male	3. 60+	Non-Hispanic White	2. $20,000 to $44,999	0	Home owner	3. Some college	Married	1. Owned or being bought by you or someone in your household	6	1. Married	0	0	1	5	0
1.708971201	1.604166822	1. Male	1. 18-39	Non-Hispanic White	4. $75,000+	1	Home owner	4. BA or above	Never married	1. Owned or being bought by you or someone in your household	1	3. Never married	0	0	1	2	0
0.526577819	0.455498631	2. Female	3. 60+	Non-Hispanic White	3. $45,000 to $74,999	1	Home owner	4. BA or above	Married	1. Owned or being bought by you or someone in your household	4	1. Married	0	1	0	3	0
2.534955064	2.270728727	2. Female	3. 60+	Non-Hispanic White	4. $75,000+	1	Home owner	4. BA or above	Married	1. Owned or being bought by you or someone in your household	2	1. Married	0	0	0	2	0
1.726345257	1.889305554	2. Female	1. 18-39	Non-Hispanic White	2. $20,000 to $44,999	0	Renter	2. HS graduate or equivalent	Living with partner	2. Rented for cash	5	4. Living with partner	0	1	1	4	1
0.780880649	0.745622108	2. Female	2. 40-59	Non-Hispanic White	3. $45,000 to $74,999	1	Home owner	3. Some college	Married	1. Owned or being bought by you or someone in your household	3	1. Married	1	0	0	3	1
0.777716011	1.235760374	2. Female	1. 18-39	Hispanic	3. $45,000 to $74,999	1	Home owner	3. Some college	Never married	1. Owned or being bought by you or someone in your household	3	3. Never married	0	0	0	3	0
1.001907587	0.964991693	1. Male	2. 40-59	Hispanic	2. $20,000 to $44,999	1	Renter	2. HS graduate or equivalent	Married	2. Rented for cash	4	1. Married	0	0	0	4	0
1.026642307	0.752183605	2. Female	3. 60+	Non-Hispanic White	3. $45,000 to $74,999	1	Home owner	3. Some college	Married	1. Owned or being bought by you or someone in your household	2	1. Married	1	0	0	2	0
0.525844701	0.621135308	2. Female	2. 40-59	Non-Hispanic White	4. $75,000+	1	Home owner	2. HS graduate or equivalent	Married	1. Owned or being bought by you or someone in your household	2	1. Married	0	0	0	2	0
0.796367695	0.799784177	1. Male	1. 18-39	Other Race - Including Multi-Racial and Non-Hispanic Asian	4. $75,000+	1	Home owner	4. BA or above	Widowed, divorced, separated	1. Owned or being bought by you or someone in your household	2	2. Widowed, divorced, or separated	0	0	0	2	0
0.889409832	0.933215059	1. Male	2. 40-59	Non-Hispanic White			Home owner	4. BA or above	Married	1. Owned or being bought by you or someone in your household	5	1. Married	0	0	0	5	0
2.887956709	2.866542938	1. Male	1. 18-39	Non-Hispanic Black	2. $20,000 to $44,999	1	Home owner	2. HS graduate or equivalent	Never married	1. Owned or being bought by you or someone in your household	6	3. Never married	0	1	1	6	1
2.087747002	3.621242633	1. Male	1. 18-39	Non-Hispanic White	4. $75,000+	1	Home owner	3. Some college	Never married	1. Owned or being bought by you or someone in your household	6	3. Never married	0	0	0	6	0
0.163766177	0.217960864	1. Male	3. 60+	Non-Hispanic White	3. $45,000 to $74,999	1	Home owner	3. Some college	Married	1. Owned or being bought by you or someone in your household	2	1. Married	0	0	0	2	0
0.320224312	0.707915133	1. Male	1. 18-39	Non-Hispanic White	4. $75,000+	1	Home owner	4. BA or above	Married	1. Owned or being bought by you or someone in your household	5	1. Married	0	0	0	5	0
0.997525793	1.007449973	1. Male	2. 40-59	Non-Hispanic White	4. $75,000+	1	Home owner	4. BA or above	Married	1. Owned or being bought by you or someone in your household	3	1. Married	0	0	0	3	0
0.743293997	0.72714487	2. Female	1. 18-39	Non-Hispanic White	3. $45,000 to $74,999	0	Renter	4. BA or above	Never married	2. Rented for cash	1	3. Never married	0	0	0	1	0
0.387863899	0.471325266	2. Female	1. 18-39	Non-Hispanic White	4. $75,000+	1	Home owner	4. BA or above	Married	1. Owned or being bought by you or someone in your household	4	1. Married	0	0	0	4	0
0.635192157	0.631736063	1. Male	3. 60+	Non-Hispanic Black	1. $0 to $19,999	0	Renter	2. HS graduate or equivalent	Never married	2. Rented for cash	1	3. Never married	0	0	0	1	0
0.379727564	0.340319309	1. Male	3. 60+	Non-Hispanic White	3. $45,000 to $74,999	1	Home owner	3. Some college	Married	1. Owned or being bought by you or someone in your household	2	1. Married	0	0	0	2	0
0.313262081	0.254327315	2. Female	1. 18-39	Non-Hispanic White	3. $45,000 to $74,999	0	Home owner	4. BA or above	Married	1. Owned or being bought by you or someone in your household	5	1. Married	0	0	0	4	0
0.818168623	0.575206492	2. Female	1. 18-39	Non-Hispanic White	3. $45,000 to $74,999	1	Home owner	4. BA or above	Living with partner	1. Owned or being bought by you or someone in your household	5	4. Living with partner	0	0	0	4	0
1.689831822	1.120151888	1. Male	3. 60+	Non-Hispanic White	3. $45,000 to $74,999	0	Home owner	2. HS graduate or equivalent	Widowed, divorced, separated	1. Owned or being bought by you or someone in your household	2	2. Widowed, divorced, or separated	1	0	0	2	0
0.351181821	0.414000571	2. Female	1. 18-39	Non-Hispanic White	2. $20,000 to $44,999	0	Home owner	3. Some college	Living with partner	1. Owned or being bought by you or someone in your household	4	4. Living with partner	0	0	1	3	0
0.753278484	0.843324563	2. Female	1. 18-39	Non-Hispanic White	4. $75,000+	1	Home owner	4. BA or above	Never married	1. Owned or being bought by you or someone in your household	6	3. Never married	0	0	0	5	0
1.792879423	1.057195605	1. Male	2. 40-59	Hispanic	3. $45,000 to $74,999	0	Home owner	3. Some college	Married	1. Owned or being bought by you or someone in your household	3	1. Married	0	0	0	3	0
0.945097103	0.475369552	2. Female	1. 18-39	Other Race - Including Multi-Racial and Non-Hispanic Asian		0	Home owner	3. Some college	Married	1. Owned or being bought by you or someone in your household	4	1. Married	0	0	1	3	0
0.324351597	0.463315657	1. Male	1. 18-39	Hispanic	2. $20,000 to $44,999	0	Renter	3. Some college	Living with partner	2. Rented for cash	2	4. Living with partner	0	0	0	2	0
0.318354688	0.208576606	2. Female	1. 18-39	Non-Hispanic White	3. $45,000 to $74,999	0	Renter	3. Some college	Never married	2. Rented for cash	2	3. Never married	0	0	0	2	1
0.949725439	1.005195378	2. Female	1. 18-39	Non-Hispanic White	4. $75,000+	1	Renter	4. BA or above	Living with partner	2. Rented for cash	2	4. Living with partner	0	0	0	2	1
0.238589135	0.215548261	2. Female	1. 18-39	Non-Hispanic White	3. $45,000 to $74,999	0	Renter	3. Some college	Married	2. Rented for cash	6	1. Married	0	0	0	5	0
1.978064035	3.082464982	2. Female	1. 18-39	Non-Hispanic Black	1. $0 to $19,999	0	Home owner	3. Some college	Never married	1. Owned or being bought by you or someone in your household	3	3. Never married	1	0	0	3	0
2.412139355	2.258164416	2. Female	1. 18-39	Non-Hispanic White	1. $0 to $19,999	1	Occupied without payment	2. HS graduate or equivalent	Never married	3. Occupied without payment of cash rent	1	3. Never married	0	1	0	1	1
0.150095063	0.188803363	1. Male	1. 18-39	Non-Hispanic White	2. $20,000 to $44,999	1	Renter	3. Some college	Never married	2. Rented for cash	1	3. Never married	0	0	1	1	0
0.685979804	0.696189823	1. Male	2. 40-59	Non-Hispanic White	1. $0 to $19,999	1	Home owner	4. BA or above	Married	1. Owned or being bought by you or someone in your household	6	1. Married	0	0	0	4	0
1.22696181	3.399573158	1. Male	1. 18-39	Non-Hispanic White	3. $45,000 to $74,999		Home owner	3. Some college	Never married	1. Owned or being bought by you or someone in your household	5	3. Never married	0	0	0	4	0
0.168309917	0.27927582	2. Female	1. 18-39	Hispanic	2. $20,000 to $44,999	0	Renter	3. Some college	Never married	2. Rented for cash	1	3. Never married	0	0	0	1	0
1.300313257	0.934744802	2. Female	1. 18-39	Other Race - Including Multi-Racial and Non-Hispanic Asian	2. $20,000 to $44,999	0	Renter	3. Some college	Married	2. Rented for cash	4	1. Married	0	0	0	4	0
0.312081678	0.348226849	1. Male	2. 40-59	Non-Hispanic White	3. $45,000 to $74,999	0	Renter	3. Some college	Married	2. Rented for cash	3	1. Married	0	1	1	2	0
0.947353177	1.244868043	2. Female	3. 60+	Non-Hispanic White	2. $20,000 to $44,999	0	Home owner	2. HS graduate or equivalent	Widowed, divorced, separated	1. Owned or being bought by you or someone in your household	1	2. Widowed, divorced, or separated	0	0	0	1	0
0.326713497	0.384606167	2. Female	2. 40-59	Non-Hispanic White	2. $20,000 to $44,999	0	Home owner	3. Some college	Married	1. Owned or being bought by you or someone in your household	6	1. Married	0	0	0	6	0
0.482450898	0.466112669	1. Male	2. 40-59	Other Race - Including Multi-Racial and Non-Hispanic Asian	3. $45,000 to $74,999	0	Home owner	3. Some college	Married	1. Owned or being bought by you or someone in your household	6	1. Married	0	0	0	5	0
0.315477	0.363175827	2. Female	2. 40-59	Non-Hispanic White	4. $75,000+	1	Home owner	3. Some college	Married	1. Owned or being bought by you or someone in your household	6	1. Married	0	0	0	5	0
2.004948932	1.787794517	1. Male	2. 40-59	Non-Hispanic White	2. $20,000 to $44,999	0	Renter	1. No HS diploma	Widowed, divorced, separated	2. Rented for cash	3	2. Widowed, divorced, or separated	0	0	1	3	0
1.11113778	2.733637233	1. Male	1. 18-39	Non-Hispanic White	4. $75,000+	1	Home owner	3. Some college	Never married	1. Owned or being bought by you or someone in your household	4	3. Never married	0	0	0	4	0
1.356624056	1.524418336	2. Female	3. 60+	Non-Hispanic White	1. $0 to $19,999	0	Home owner	2. HS graduate or equivalent	Widowed, divorced, separated	1. Owned or being bought by you or someone in your household	4	2. Widowed, divorced, or separated	0	0	1	4	0
0.969864182	0.455692175	1. Male	3. 60+	Hispanic	1. $0 to $19,999	0	Renter	3. Some college	Widowed, divorced, separated	2. Rented for cash	1	2. Widowed, divorced, or separated	0	1	0	1	0
0.598174639	0.416914525	2. Female	3. 60+	Non-Hispanic White	2. $20,000 to $44,999	0	Renter	3. Some college	Never married	2. Rented for cash	3	3. Never married	0	0	0	3	0
0.681901593	0.714967369	2. Female	2. 40-59	Non-Hispanic White	3. $45,000 to $74,999	1	Home owner	4. BA or above	Married	1. Owned or being bought by you or someone in your household	6	1. Married	0	0	0	4	0
0.763836466	0.608456177	1. Male	3. 60+	Non-Hispanic White	2. $20,000 to $44,999	0	Home owner	3. Some college	Married	1. Owned or being bought by you or someone in your household	2	1. Married	0	0	1	3	0
1.557227391	1.5282557	2. Female	3. 60+	Non-Hispanic Black	1. $0 to $19,999	0	Home owner	3. Some college	Widowed, divorced, separated	1. Owned or being bought by you or someone in your household	1	2. Widowed, divorced, or separated	0	0	0	1	0
0.861669331	0.749893831	1. Male	1. 18-39	Non-Hispanic White	4. $75,000+	1	Home owner	3. Some college	Married	1. Owned or being bought by you or someone in your household	6	1. Married	0	0	0	4	0
1.558474931	1.710136921	1. Male	1. 18-39	Non-Hispanic White	1. $0 to $19,999	0	Home owner	3. Some college	Living with partner	1. Owned or being bought by you or someone in your household	5	4. Living with partner	0	0	1	3	0
1.121005597	0.985490497	2. Female	3. 60+	Non-Hispanic Black	3. $45,000 to $74,999	1	Home owner	3. Some college	Widowed, divorced, separated	1. Owned or being bought by you or someone in your household	2	2. Widowed, divorced, or separated	0	0	0	2	0
0.773275285	0.683269637	1. Male	1. 18-39	Other Race - Including Multi-Racial and Non-Hispanic Asian	4. $75,000+	0	Renter	3. Some college	Married	2. Rented for cash	5	1. Married	0	0	0	4	0
0.753538235	0.660445149	2. Female	2. 40-59	Non-Hispanic White	2. $20,000 to $44,999	1	Home owner	2. HS graduate or equivalent	Married	1. Owned or being bought by you or someone in your household	2	1. Married	0	0	0	2	0
0.50677031	0.787832238	1. Male	2. 40-59	Other Race - Including Multi-Racial and Non-Hispanic Asian	3. $45,000 to $74,999	1	Renter	2. HS graduate or equivalent	Living with partner	2. Rented for cash	5	4. Living with partner	0	0	0	5	0
0.592881838	0.884822479	1. Male	2. 40-59	Non-Hispanic Black	3. $45,000 to $74,999	0	Renter	2. HS graduate or equivalent	Never married	2. Rented for cash	1	3. Never married	0	0	0	1	0
2.266315171	1.312741179	1. Male	3. 60+	Non-Hispanic White	2. $20,000 to $44,999	1	Home owner	4. BA or above	Married	1. Owned or being bought by you or someone in your household	3	1. Married	0	0	0	2	0
1.688105904	1.678803059	1. Male	2. 40-59	Non-Hispanic White	1. $0 to $19,999	0	Renter	2. HS graduate or equivalent	Never married	2. Rented for cash	6	3. Never married	0	0	0	6	0
0.896548332	1.106315957	1. Male	2. 40-59	Non-Hispanic White	4. $75,000+	1	Home owner	2. HS graduate or equivalent	Living with partner	1. Owned or being bought by you or someone in your household	6	4. Living with partner	0	0	0	5	0
2.061100541	1.554943678	2. Female	1. 18-39	Non-Hispanic White	1. $0 to $19,999	0	Home owner	1. No HS diploma	Married	1. Owned or being bought by you or someone in your household	4	1. Married	0	0	0	4	1
1.173044758	0.982732843	2. Female	2. 40-59	Non-Hispanic White	3. $45,000 to $74,999	1	Home owner	3. Some college	Never married	1. Owned or being bought by you or someone in your household	1	3. Never married	0	0	0	1	1
0.650001812	0.637339346	1. Male	3. 60+	Non-Hispanic White	4. $75,000+	1	Renter	4. BA or above	Widowed, divorced, separated	2. Rented for cash	1	2. Widowed, divorced, or separated	0	0	0	1	0
0.450355369	0.46389336	1. Male	3. 60+	Non-Hispanic White	2. $20,000 to $44,999	0	Renter	2. HS graduate or equivalent	Married	2. Rented for cash	2	1. Married	0	0	0	2	0
1.444011155	1.567937891	2. Female	3. 60+	Non-Hispanic White	3. $45,000 to $74,999	1	Home owner	4. BA or above	Never married	1. Owned or being bought by you or someone in your household	1	3. Never married	0	0	0	1	0
0.915910184	1.088194036	2. Female	2. 40-59	Hispanic	3. $45,000 to $74,999	1	Home owner	4. BA or above	Married	1. Owned or being bought by you or someone in your household	4	1. Married	0	0	0	5	0
0.922636386	0.901421107	2. Female	3. 60+	Non-Hispanic White	2. $20,000 to $44,999	1	Home owner	2. HS graduate or equivalent	Widowed, divorced, separated	1. Owned or being bought by you or someone in your household	2	2. Widowed, divorced, or separated	0	0	0	2	0
0.395116206	0.432178191	2. Female	1. 18-39	Non-Hispanic White	3. $45,000 to $74,999	1	Renter	3. Some college	Married	2. Rented for cash	2	1. Married	0	0	0	3	0
0.987409024	1.177580762	1. Male	1. 18-39	Non-Hispanic Black	3. $45,000 to $74,999	0	Renter	4. BA or above	Married	2. Rented for cash	6	1. Married	0	0	0	5	0
0.49708017	0.393962933	1. Male	3. 60+	Non-Hispanic White	2. $20,000 to $44,999	1	Renter	4. BA or above	Never married	2. Rented for cash	1	3. Never married	0	0	0	1	0
2.40100027	3.506833208	2. Female	1. 18-39	Non-Hispanic White	3. $45,000 to $74,999	0	Renter	2. HS graduate or equivalent	Living with partner	2. Rented for cash	5	4. Living with partner	0	0	1	5	0
0.349339688	0.321911971	1. Male	3. 60+	Non-Hispanic White	2. $20,000 to $44,999		Home owner	3. Some college	Never married	1. Owned or being bought by you or someone in your household	1	3. Never married	0	0	0	1	1
0.524001174	0.595454213	2. Female	1. 18-39	Hispanic	1. $0 to $19,999	0	Renter	3. Some college	Never married	2. Rented for cash	4	3. Never married	1	0	1	5	1
0.948000717	0.892079816	2. Female	2. 40-59	Non-Hispanic White			Home owner	4. BA or above	Widowed, divorced, separated	1. Owned or being bought by you or someone in your household	1	2. Widowed, divorced, or separated	0	0	0	1	0
3.032674461	5.930621796	1. Male	1. 18-39	Hispanic	3. $45,000 to $74,999	1	Home owner	1. No HS diploma	Never married	1. Owned or being bought by you or someone in your household	5	3. Never married	0	0	0	5	0
1.005244856	1.116088701	2. Female	3. 60+	Hispanic	4. $75,000+	1	Home owner	3. Some college	Married	1. Owned or being bought by you or someone in your household	2	1. Married	0	0	0	2	0
1.199192905	1.261103433	2. Female	2. 40-59	Non-Hispanic White	2. $20,000 to $44,999	0	Renter	4. BA or above	Married	2. Rented for cash	6	1. Married	1	0	1	6	0
0.658626249	0.977013688	2. Female	1. 18-39	Non-Hispanic Black	2. $20,000 to $44,999	0	Renter	1. No HS diploma	Widowed, divorced, separated	2. Rented for cash	6	2. Widowed, divorced, or separated	1	0	1	6	1
0.480559134	0.513707606	1. Male	1. 18-39	Non-Hispanic White	4. $75,000+	1	Home owner	3. Some college	Living with partner	1. Owned or being bought by you or someone in your household	3	4. Living with partner	0	0	0	3	0
1.616880825	1.664146935	2. Female	3. 60+	Non-Hispanic White	1. $0 to $19,999	0	Renter	4. BA or above	Widowed, divorced, separated	2. Rented for cash	2	2. Widowed, divorced, or separated	0	0	0	2	1
0.812711914	0.588058374	1. Male	3. 60+	Non-Hispanic White	2. $20,000 to $44,999	1	Home owner	3. Some college	Married	1. Owned or being bought by you or someone in your household	2	1. Married	0	0	0	2	0
0.900204996	0.728587282	2. Female	2. 40-59	Non-Hispanic White	1. $0 to $19,999	0	Home owner	3. Some college	Married	1. Owned or being bought by you or someone in your household	4	1. Married	1	1	1	4	1
0.631614641	0.850927438	2. Female	2. 40-59	Non-Hispanic White	4. $75,000+	0	Renter	4. BA or above	Never married	2. Rented for cash	2	3. Never married	0	0	0	2	1
0.847444814	1.350584666	1. Male	2. 40-59	Non-Hispanic White	2. $20,000 to $44,999	1	Renter	1. No HS diploma	Widowed, divorced, separated	2. Rented for cash	6	2. Widowed, divorced, or separated	0	0	0	6	0
0.703181234	0.633928413	2. Female	1. 18-39	Non-Hispanic White	4. $75,000+	1	Home owner	3. Some college	Married	1. Owned or being bought by you or someone in your household	3	1. Married	0	0	0	3	0
0.428577736	0.463976994	1. Male	2. 40-59	Non-Hispanic White	4. $75,000+	1	Home owner	3. Some college	Married	1. Owned or being bought by you or someone in your household	4	1. Married	1	0	0	4	0
0.554596667	1.778980586	1. Male	1. 18-39	Non-Hispanic White	2. $20,000 to $44,999	0	Occupied without payment	4. BA or above	Married	3. Occupied without payment of cash rent	4	1. Married	1	0	0	4	0
1.749608295	1.580599206	2. Female	3. 60+	Non-Hispanic White	3. $45,000 to $74,999	1	Occupied without payment	4. BA or above	Widowed, divorced, separated	3. Occupied without payment of cash rent	1	2. Widowed, divorced, or separated	0	0	0	1	0
2.583401993	1.975350673	1. Male	3. 60+	Other Race - Including Multi-Racial and Non-Hispanic Asian	2. $20,000 to $44,999	0	Renter	1. No HS diploma	Married	2. Rented for cash	2	1. Married	1	0	0	2	0
1.162287399	1.410224377	2. Female	2. 40-59	Non-Hispanic White	3. $45,000 to $74,999	1	Home owner	2. HS graduate or equivalent	Married	1. Owned or being bought by you or someone in your household	4	1. Married	0	0	0	4	0
0.838968739	0.853920714	2. Female	1. 18-39	Other Race - Including Multi-Racial and Non-Hispanic Asian	2. $20,000 to $44,999	0	Home owner	3. Some college	Married	1. Owned or being bought by you or someone in your household	5	1. Married	1	0	1	5	1
0.193586781	0.234923692	2. Female	2. 40-59	Non-Hispanic White	1. $0 to $19,999	0	Renter	3. Some college	Widowed, divorced, separated	2. Rented for cash	1	2. Widowed, divorced, or separated	1	0	1	1	0
0.237997353	0.430997202	1. Male	1. 18-39	Non-Hispanic White	2. $20,000 to $44,999	1	Renter	4. BA or above	Never married	2. Rented for cash	2	3. Never married	0	0	0	2	0
0.884308396	1.844024679	1. Male	1. 18-39	Non-Hispanic White	3. $45,000 to $74,999	1	Renter	4. BA or above	Never married	2. Rented for cash	3	3. Never married	0	0	0	2	0
0.744755394	0.631744712	2. Female	2. 40-59	Hispanic	4. $75,000+	1	Home owner	3. Some college	Married	1. Owned or being bought by you or someone in your household	4	1. Married	1	0	1	5	1
0.426776658	0.586789816	1. Male	1. 18-39	Non-Hispanic White	4. $75,000+	1	Home owner	4. BA or above	Married	1. Owned or being bought by you or someone in your household	2	1. Married	0	0	0	2	0
0.77777428	0.571081914	1. Male	3. 60+	Non-Hispanic White	2. $20,000 to $44,999	1	Home owner	3. Some college	Married	1. Owned or being bought by you or someone in your household	2	1. Married	0	0	0	2	0
0.517484896	0.596560476	2. Female	3. 60+	Non-Hispanic White	4. $75,000+	1	Home owner	3. Some college	Never married	1. Owned or being bought by you or someone in your household	3	3. Never married	0	0	0	3	0
0.265352522	0.442415719	1. Male	1. 18-39	Hispanic	3. $45,000 to $74,999	1	Renter	4. BA or above	Never married	2. Rented for cash	1	3. Never married	0	0	0	1	0
0.737006267	0.8124842	2. Female	2. 40-59	Non-Hispanic White	4. $75,000+	1	Home owner	4. BA or above	Living with partner	1. Owned or being bought by you or someone in your household	4	4. Living with partner	0	0	0	4	0
1.207324955	0.733964655	2. Female	1. 18-39	Non-Hispanic White	4. $75,000+	1	Renter	4. BA or above	Never married	2. Rented for cash	2	3. Never married	0	0	0	2	0
0.363230249	0.348289795	2. Female	1. 18-39	Non-Hispanic White	3. $45,000 to $74,999	0	Occupied without payment	4. BA or above	Married	3. Occupied without payment of cash rent	6	1. Married	0	0	1	6	0
2.016334859	1.410458469	1. Male	3. 60+	Non-Hispanic White	1. $0 to $19,999	1	Renter	4. BA or above	Never married	2. Rented for cash	1	3. Never married	0	0	0	1	1
1.165326394	0.860145449	1. Male	2. 40-59	Hispanic	1. $0 to $19,999	0	Home owner	2. HS graduate or equivalent	Married	1. Owned or being bought by you or someone in your household	3	1. Married	0	0	1	3	1
2.777090616	8.343580915	1. Male	1. 18-39	Non-Hispanic White	1. $0 to $19,999	0	Home owner	2. HS graduate or equivalent	Never married	1. Owned or being bought by you or someone in your household	6	3. Never married	0	0	1	6	0
0.747713594	0.83912618	2. Female	1. 18-39	Non-Hispanic White	4. $75,000+	1	Home owner	4. BA or above	Married	1. Owned or being bought by you or someone in your household	5	1. Married	0	0	0	5	0
0.302385939	0.407690331	2. Female	2. 40-59	Hispanic	2. $20,000 to $44,999	0	Renter	3. Some college	Widowed, divorced, separated	2. Rented for cash	2	2. Widowed, divorced, or separated	0	1	1	2	0
1.893398786	2.043159399	2. Female	2. 40-59	Hispanic	1. $0 to $19,999	0	Occupied without payment	1. No HS diploma	Widowed, divorced, separated	3. Occupied without payment of cash rent	4	2. Widowed, divorced, or separated	0	1	1	4	1
1.230719974	1.145977647	1. Male	2. 40-59	Other Race - Including Multi-Racial and Non-Hispanic Asian	3. $45,000 to $74,999	1	Home owner	4. BA or above	Married	1. Owned or being bought by you or someone in your household	4	1. Married	0	0	0	3	0
0.266299786	0.421572632	2. Female	3. 60+	Hispanic	3. $45,000 to $74,999	1	Home owner	2. HS graduate or equivalent	Married	1. Owned or being bought by you or someone in your household	6	1. Married	0	0	0	6	0
0.668634249	0.695751098	1. Male	1. 18-39	Non-Hispanic White	3. $45,000 to $74,999	1	Renter	3. Some college	Living with partner	2. Rented for cash	6	4. Living with partner	1	0	0	5	0
3.422644744	2.174817658	1. Male	3. 60+	Non-Hispanic White	4. $75,000+	1	Home owner	4. BA or above	Married	1. Owned or being bought by you or someone in your household	2	1. Married	0	0	0	2	0
0.59819065	0.625118618	2. Female	1. 18-39	Hispanic	1. $0 to $19,999	0	Renter	3. Some college	Widowed, divorced, separated	2. Rented for cash	6	2. Widowed, divorced, or separated	1	0	1	6	0
1.041265878	0.619151353	2. Female	1. 18-39	Other Race - Including Multi-Racial and Non-Hispanic Asian	4. $75,000+	1	Renter	4. BA or above	Never married	2. Rented for cash	2	3. Never married	1	0	0	2	0
0.381566356	0.262724311	2. Female	1. 18-39	Non-Hispanic White	2. $20,000 to $44,999	1	Renter	3. Some college	Never married	2. Rented for cash	3	3. Never married	0	1	1	3	1
0.579903348	0.59293641	1. Male	3. 60+	Other Race - Including Multi-Racial and Non-Hispanic Asian	2. $20,000 to $44,999	1	Renter	3. Some college	Married	2. Rented for cash	5	1. Married	0	0	0	5	0
3.519319326	4.80347736	2. Female	1. 18-39	Non-Hispanic White	2. $20,000 to $44,999	0	Home owner	4. BA or above	Married	1. Owned or being bought by you or someone in your household	3	1. Married	0	0	0	3	0
1.325388102	0.859374148	1. Male	3. 60+	Non-Hispanic White	1. $0 to $19,999	0	Renter	4. BA or above	Widowed, divorced, separated	2. Rented for cash	1	2. Widowed, divorced, or separated	0	0	0	1	0
3.077862507	2.137705807	1. Male	2. 40-59	Hispanic	2. $20,000 to $44,999	0	Home owner	2. HS graduate or equivalent	Widowed, divorced, separated	1. Owned or being bought by you or someone in your household	6	2. Widowed, divorced, or separated	0	0	1	6	1
0.492646037	0.674255244	2. Female	1. 18-39	Non-Hispanic White	3. $45,000 to $74,999	0	Renter	2. HS graduate or equivalent	Married	2. Rented for cash	3	1. Married	0	0	0	3	0
0.395261958	0.391786293	1. Male	2. 40-59	Non-Hispanic White	3. $45,000 to $74,999	1	Home owner	3. Some college	Married	1. Owned or being bought by you or someone in your household	3	1. Married	1	0	0	3	0
0.451681088	0.428259932	1. Male	2. 40-59	Non-Hispanic White	4. $75,000+	1	Home owner	3. Some college	Married	1. Owned or being bought by you or someone in your household	2	1. Married	0	0	0	3	0
0.781550502	0.57498524	1. Male	1. 18-39	Hispanic	3. $45,000 to $74,999	0	Renter	3. Some college	Married	2. Rented for cash	2	1. Married	1	1	1	2	0
1.314460544	1.384531324	2. Female	2. 40-59	Hispanic	4. $75,000+	0	Home owner	4. BA or above	Married	1. Owned or being bought by you or someone in your household	4	1. Married	1	0	1	4	0
1.133846026	1.165273109	2. Female	3. 60+	Non-Hispanic White	3. $45,000 to $74,999	1	Home owner	4. BA or above	Never married	1. Owned or being bought by you or someone in your household	1	3. Never married	0	0	0	1	0
1.298672908	1.13436132	1. Male	3. 60+	Non-Hispanic White	4. $75,000+	1	Home owner	4. BA or above	Married	1. Owned or being bought by you or someone in your household	2	1. Married	0	0	0	2	0
0.69992692	0.65158604	1. Male	1. 18-39	Non-Hispanic Black	2. $20,000 to $44,999	1	Occupied without payment	3. Some college	Widowed, divorced, separated	3. Occupied without payment of cash rent	3	2. Widowed, divorced, or separated	0	0	0	3	0
0.568252297	0.5430824	1. Male	1. 18-39	Non-Hispanic White	4. $75,000+	1	Home owner	3. Some college	Married	1. Owned or being bought by you or someone in your household	2	1. Married	0	0	0	2	0
1.076961977	1.235279958	2. Female	2. 40-59	Other Race - Including Multi-Racial and Non-Hispanic Asian	1. $0 to $19,999	1	Home owner	4. BA or above	Married	1. Owned or being bought by you or someone in your household	6	1. Married	0	0	0	5	0
0.472714927	0.681019025	1. Male	1. 18-39	Non-Hispanic White	4. $75,000+	1	Renter	4. BA or above	Never married	2. Rented for cash	3	3. Never married	0	0	0	4	0
1.942022676	1.536549299	2. Female	3. 60+	Non-Hispanic White	2. $20,000 to $44,999	1	Home owner	3. Some college	Widowed, divorced, separated	1. Owned or being bought by you or someone in your household	1	2. Widowed, divorced, or separated	0	0	1	1	0
0.783810255	0.543137263	1. Male	3. 60+	Non-Hispanic White	2. $20,000 to $44,999	1	Home owner	3. Some college	Widowed, divorced, separated	1. Owned or being bought by you or someone in your household	2	2. Widowed, divorced, or separated	1	1	0	2	0
0.571050525	0.490233814	1. Male	3. 60+	Non-Hispanic White	4. $75,000+	1	Home owner	4. BA or above	Married	1. Owned or being bought by you or someone in your household	2	1. Married	0	0	0	2	0
1.870632134	1.511150231	1. Male	2. 40-59	Non-Hispanic White	3. $45,000 to $74,999	1	Home owner	2. HS graduate or equivalent	Widowed, divorced, separated	1. Owned or being bought by you or someone in your household	3	2. Widowed, divorced, or separated	0	0	0	3	0
0.246268511	0.268797567	2. Female	1. 18-39	Non-Hispanic White	2. $20,000 to $44,999	0	Renter	4. BA or above	Never married	2. Rented for cash	3	3. Never married	1	0	0	3	0
0.419874942	0.410272521	1. Male	3. 60+	Non-Hispanic White	1. $0 to $19,999	0	Home owner	3. Some college	Widowed, divorced, separated	1. Owned or being bought by you or someone in your household	1	2. Widowed, divorced, or separated	0	0	0	1	0
0.850322755	0.977050642	2. Female	3. 60+	Non-Hispanic White	3. $45,000 to $74,999	1	Home owner	4. BA or above	Married	1. Owned or being bought by you or someone in your household	2	1. Married	0	0	0	2	0
0.224232661	0.370660722	1. Male	2. 40-59	Non-Hispanic White	4. $75,000+	1	Home owner	4. BA or above	Married	1. Owned or being bought by you or someone in your household	4	1. Married	0	1	1	3	0
0.375458211	0.551498148	1. Male	1. 18-39	Hispanic	4. $75,000+	1	Renter	4. BA or above	Living with partner	2. Rented for cash	2	4. Living with partner	1	0	0	2	0
0.275543174	0.308024786	1. Male	2. 40-59	Non-Hispanic White	3. $45,000 to $74,999	1	Renter	3. Some college	Widowed, divorced, separated	2. Rented for cash	5	2. Widowed, divorced, or separated	0	0	0	4	0
1.540220943	1.461593011	2. Female	2. 40-59	Non-Hispanic White		1	Renter	2. HS graduate or equivalent	Married	2. Rented for cash	4	1. Married	0	0	0	4	0
1.745338328	1.591793347	1. Male	2. 40-59	Non-Hispanic White	4. $75,000+	1	Home owner	2. HS graduate or equivalent	Married	1. Owned or being bought by you or someone in your household	3	1. Married	0	0	0	3	0
0.678875893	0.51311557	1. Male	1. 18-39	Hispanic	2. $20,000 to $44,999	0	Home owner	3. Some college	Never married	1. Owned or being bought by you or someone in your household	4	3. Never married	0	1	1	4	1
0.505353887	0.454374247	1. Male	2. 40-59	Non-Hispanic White	4. $75,000+	1	Home owner	3. Some college	Married	1. Owned or being bought by you or someone in your household	4	1. Married	0	0	0	4	0
1.024382877	1.035140374	2. Female	1. 18-39	Non-Hispanic White	4. $75,000+	1	Home owner	4. BA or above	Married	1. Owned or being bought by you or someone in your household	4	1. Married	0	0	1	4	0
0.412354344	0.522165785	1. Male	2. 40-59	Non-Hispanic Black	2. $20,000 to $44,999	0	Renter	3. Some college	Married	2. Rented for cash	4	1. Married	0	0	0	4	0
0.283854217	0.429120186	1. Male	1. 18-39	Hispanic	3. $45,000 to $74,999	0	Renter	4. BA or above	Living with partner	2. Rented for cash	6	4. Living with partner	0	0	1	6	0
0.838165401	1.243294888	2. Female	1. 18-39	Non-Hispanic White	4. $75,000+	1	Renter	3. Some college	Never married	2. Rented for cash	4	3. Never married	0	1	1	4	1
3.542080515	4.321527821	2. Female	1. 18-39	Other Race - Including Multi-Racial and Non-Hispanic Asian	4. $75,000+	1	Renter	2. HS graduate or equivalent	Never married	2. Rented for cash	5	3. Never married	0	0	1	5	0
1.90316018	1.463530521	1. Male	3. 60+	Non-Hispanic White	4. $75,000+	0	Home owner	4. BA or above	Married	1. Owned or being bought by you or someone in your household	4	1. Married	0	0	0	4	0
0.136453191	0.184853612	2. Female	1. 18-39	Non-Hispanic White	4. $75,000+	1	Renter	3. Some college	Widowed, divorced, separated	2. Rented for cash	6	2. Widowed, divorced, or separated	0	0	0	6	0
0.558879138	0.413869777	1. Male	2. 40-59	Non-Hispanic White	3. $45,000 to $74,999	1	Home owner	3. Some college	Living with partner	1. Owned or being bought by you or someone in your household	3	4. Living with partner	1	0	1	3	0
0.590887728	0.837922618	1. Male	1. 18-39	Non-Hispanic Black	2. $20,000 to $44,999	1	Home owner	3. Some college	Never married	1. Owned or being bought by you or someone in your household	2	3. Never married	0	1	1	2	0
0.763363714	0.975299992	1. Male	1. 18-39	Non-Hispanic White	2. $20,000 to $44,999	1	Home owner	4. BA or above	Married	1. Owned or being bought by you or someone in your household	6	1. Married	0	0	0	6	0
0.758673002	0.703428586	1. Male	1. 18-39	Non-Hispanic White	2. $20,000 to $44,999	0	Home owner	3. Some college	Married	1. Owned or being bought by you or someone in your household	4	1. Married	0	1	1	4	0
0.71692791	0.67573959	2. Female	2. 40-59	Non-Hispanic White	1. $0 to $19,999	0	Renter	3. Some college	Living with partner	2. Rented for cash	2	4. Living with partner	1	0	1	6	0
0.618309454	0.983462501	2. Female	1. 18-39	Hispanic	2. $20,000 to $44,999	1	Home owner	3. Some college	Never married	1. Owned or being bought by you or someone in your household	6	3. Never married	0	0	0	4	0
0.409009083	0.417034554	1. Male	2. 40-59	Non-Hispanic White	4. $75,000+	1	Home owner	3. Some college	Married	1. Owned or being bought by you or someone in your household	6	1. Married	0	0	0	6	0
0.751098822	1.171375291	2. Female	1. 18-39	Hispanic	2. $20,000 to $44,999	1	Home owner	2. HS graduate or equivalent	Married	1. Owned or being bought by you or someone in your household	6	1. Married	0	1	0	6	1
0.750702504	0.739273402	1. Male	2. 40-59	Non-Hispanic White	4. $75,000+	1	Home owner	4. BA or above	Married	1. Owned or being bought by you or someone in your household	2	1. Married	0	0	0	2	0
0.665432264	0.535070373	2. Female	3. 60+	Hispanic	3. $45,000 to $74,999	1	Renter	3. Some college	Widowed, divorced, separated	2. Rented for cash	2	2. Widowed, divorced, or separated	1	0	0	2	0
0.5841777	0.524496573	1. Male	2. 40-59	Non-Hispanic White	4. $75,000+	1	Home owner	4. BA or above	Married	1. Owned or being bought by you or someone in your household	6	1. Married	1	0	0	5	0
1.396084767	1.479135015	1. Male	2. 40-59	Non-Hispanic White	3. $45,000 to $74,999	1	Home owner	2. HS graduate or equivalent	Married	1. Owned or being bought by you or someone in your household	6	1. Married	1	0	1	6	1
0.270055252	0.282118202	1. Male	3. 60+	Non-Hispanic White	2. $20,000 to $44,999	0	Renter	3. Some college	Never married	2. Rented for cash	1	3. Never married	0	0	0	1	0
0.66710682	0.637514811	2. Female	2. 40-59	Non-Hispanic White	4. $75,000+	1	Home owner	4. BA or above	Married	1. Owned or being bought by you or someone in your household	2	1. Married	1	0	0	2	0
0.40277582	0.392788917	1. Male	3. 60+	Non-Hispanic White	3. $45,000 to $74,999	1	Home owner	3. Some college	Married	1. Owned or being bought by you or someone in your household	2	1. Married	0	0	0	2	0
0.582907091	0.658736811	1. Male	1. 18-39	Non-Hispanic White	1. $0 to $19,999	0	Home owner	3. Some college	Never married	1. Owned or being bought by you or someone in your household	4	3. Never married	0	0	0	4	1
3.126196684	2.136390201	1. Male	2. 40-59	Hispanic	3. $45,000 to $74,999	0	Home owner	2. HS graduate or equivalent	Married	1. Owned or being bought by you or someone in your household	4	1. Married	0	0	0	3	0
1.13049573	0.890005029	1. Male	2. 40-59	Non-Hispanic White	3. $45,000 to $74,999	0	Home owner	3. Some college	Married	1. Owned or being bought by you or someone in your household	3	1. Married	0	0	0	3	1
1.613119063	1.21197835	1. Male	2. 40-59	Non-Hispanic White	2. $20,000 to $44,999	0	Home owner	4. BA or above	Married	1. Owned or being bought by you or someone in your household	2	1. Married	0	1	1	2	0
0.299352447	0.375261552	2. Female	1. 18-39	Hispanic	2. $20,000 to $44,999	0	Home owner	3. Some college	Living with partner	1. Owned or being bought by you or someone in your household	6	4. Living with partner	1	0	0	4	0
0.710241515	0.824048611	1. Male	1. 18-39	Non-Hispanic White	2. $20,000 to $44,999	0	Renter	4. BA or above	Never married	2. Rented for cash	4	3. Never married	1	1	1	4	0
1.969518431	1.475639016	2. Female	3. 60+	Non-Hispanic White	4. $75,000+	1	Home owner	4. BA or above	Married	1. Owned or being bought by you or someone in your household	2	1. Married	0	0	0	2	0
0.602620222	0.468842336	2. Female	2. 40-59	Non-Hispanic White	2. $20,000 to $44,999	0	Home owner	3. Some college	Widowed, divorced, separated	1. Owned or being bought by you or someone in your household	4	2. Widowed, divorced, or separated	1	0	0	4	1
0.331749709	0.311013239	1. Male	3. 60+	Non-Hispanic White	3. $45,000 to $74,999	1	Home owner	3. Some college	Married	1. Owned or being bought by you or someone in your household	3	1. Married	0	0	0	2	0
2.71787464	2.496484601	2. Female	2. 40-59	Non-Hispanic White	1. $0 to $19,999	0	Home owner	2. HS graduate or equivalent	Married	1. Owned or being bought by you or someone in your household	1	1. Married	0	0	1	1	1
0.507463035	0.35648973	2. Female	1. 18-39	Non-Hispanic White	1. $0 to $19,999	0	Renter	3. Some college	Widowed, divorced, separated	2. Rented for cash	3	2. Widowed, divorced, or separated	1	1	1	3	0
0.418342285	0.363046958	2. Female	1. 18-39	Non-Hispanic White	4. $75,000+	1	Home owner	2. HS graduate or equivalent	Married	1. Owned or being bought by you or someone in your household	6	1. Married	0	0	0	6	0
2.095093145	1.644192258	1. Male	2. 40-59	Non-Hispanic White			Home owner	4. BA or above	Married	1. Owned or being bought by you or someone in your household	4	1. Married	0	0	0	4	0
1.292226655	1.067437474	2. Female	2. 40-59	Non-Hispanic White	3. $45,000 to $74,999	0	Home owner	3. Some college	Married	1. Owned or being bought by you or someone in your household	5	1. Married	0	0	1	5	1
3.219882525	6.426664933	1. Male	1. 18-39	Other Race - Including Multi-Racial and Non-Hispanic Asian	1. $0 to $19,999	0	Occupied without payment	2. HS graduate or equivalent	Never married	3. Occupied without payment of cash rent	4	3. Never married	0	1	1	4	0
0.614898285	0.519899851	2. Female	1. 18-39	Non-Hispanic White	4. $75,000+	1	Home owner	3. Some college	Married	1. Owned or being bought by you or someone in your household	2	1. Married	1	0	0	2	1
0.527848807	1.162175016	1. Male	1. 18-39	Hispanic	3. $45,000 to $74,999	0	Renter	3. Some college	Never married	2. Rented for cash	6	3. Never married	0	0	1	6	1
0.548200183	0.520881126	2. Female	1. 18-39	Hispanic	3. $45,000 to $74,999	1	Renter	3. Some college	Never married	2. Rented for cash	4	3. Never married	0	0	1	3	0
1.251198195	0.726337325	1. Male	3. 60+	Non-Hispanic White	2. $20,000 to $44,999	1	Home owner	3. Some college	Married	1. Owned or being bought by you or someone in your household	3	1. Married	0	1	0	3	1
1.617203612	1.350644543	2. Female	2. 40-59	Non-Hispanic White	2. $20,000 to $44,999	0	Home owner	4. BA or above	Widowed, divorced, separated	1. Owned or being bought by you or someone in your household	1	2. Widowed, divorced, or separated	0	0	1	1	0
0.542739173	0.689770513	1. Male	3. 60+	Non-Hispanic Black	2. $20,000 to $44,999	1	Home owner	3. Some college	Never married	1. Owned or being bought by you or someone in your household	2	3. Never married	0	0	0	2	0
1.336050717	1.420702596	1. Male	2. 40-59	Non-Hispanic White	3. $45,000 to $74,999	1	Home owner	2. HS graduate or equivalent	Married	1. Owned or being bought by you or someone in your household	6	1. Married	1	0	0	5	0
1.366860084	0.987446932	1. Male	2. 40-59	Non-Hispanic White	4. $75,000+	1	Renter	4. BA or above	Married	2. Rented for cash	4	1. Married	0	0	0	4	0
1.24637959	0.888742342	1. Male	2. 40-59	Other Race - Including Multi-Racial and Non-Hispanic Asian	2. $20,000 to $44,999	0	Renter	3. Some college	Never married	2. Rented for cash	1	3. Never married	0	0	0	1	0
0.529565382	0.337795426	2. Female	1. 18-39	Hispanic	2. $20,000 to $44,999	0	Home owner	3. Some college	Married	1. Owned or being bought by you or someone in your household	3	1. Married	0	1	1	3	1
0.532447478	0.654162011	2. Female	2. 40-59	Non-Hispanic White	3. $45,000 to $74,999	1	Home owner	4. BA or above	Never married	1. Owned or being bought by you or someone in your household	1	3. Never married	0	0	0	1	0
0.232222509	0.237808965	2. Female	1. 18-39	Non-Hispanic Black	3. $45,000 to $74,999	0	Home owner	3. Some college	Never married	1. Owned or being bought by you or someone in your household	6	3. Never married	0	1	1	6	0
2.813615821	2.952685488	1. Male	1. 18-39	Hispanic	2. $20,000 to $44,999	1	Home owner	2. HS graduate or equivalent	Married	1. Owned or being bought by you or someone in your household	6	1. Married	0	1	0	6	0
1.374863922	1.497890879	2. Female	2. 40-59	Non-Hispanic Black	2. $20,000 to $44,999	0	Renter	3. Some college	Never married	2. Rented for cash	1	3. Never married	0	0	1	1	1
0.959620516	0.715617076	2. Female	3. 60+	Non-Hispanic White	2. $20,000 to $44,999	1	Home owner	3. Some college	Widowed, divorced, separated	1. Owned or being bought by you or someone in your household	1	2. Widowed, divorced, or separated	0	0	0	1	0
0.849426707	0.908956257	2. Female	3. 60+	Non-Hispanic Black	3. $45,000 to $74,999	1	Home owner	3. Some college	Married	1. Owned or being bought by you or someone in your household	3	1. Married	1	0	0	2	0
0.937022448	1.0581468	2. Female	2. 40-59	Non-Hispanic White	3. $45,000 to $74,999	0	Home owner	4. BA or above	Married	1. Owned or being bought by you or someone in your household	2	1. Married	0	0	1	2	0
1.116280246	1.813802836	2. Female	2. 40-59	Non-Hispanic Black	2. $20,000 to $44,999	0	Renter	2. HS graduate or equivalent	Living with partner	2. Rented for cash	6	4. Living with partner	0	0	1	6	0
0.446903463	0.303729427	2. Female	1. 18-39	Non-Hispanic White	3. $45,000 to $74,999	1	Renter	3. Some college	Widowed, divorced, separated	2. Rented for cash	1	2. Widowed, divorced, or separated	0	0	0	1	0
0.816430847	0.771213048	1. Male	2. 40-59	Non-Hispanic White	2. $20,000 to $44,999	1	Home owner	2. HS graduate or equivalent	Widowed, divorced, separated	1. Owned or being bought by you or someone in your household	1	2. Widowed, divorced, or separated	0	0	0	1	0
0.988913176	1.108996349	2. Female	2. 40-59	Non-Hispanic White	2. $20,000 to $44,999	1	Home owner	4. BA or above	Widowed, divorced, separated	1. Owned or being bought by you or someone in your household	1	2. Widowed, divorced, or separated	0	0	0	1	0
0.542246986	0.386581582	1. Male	3. 60+	Non-Hispanic White	3. $45,000 to $74,999	1	Home owner	3. Some college	Married	1. Owned or being bought by you or someone in your household	2	1. Married	0	0	0	2	0
1.076448775	1.322551166	1. Male	1. 18-39	Non-Hispanic White	4. $75,000+	1	Renter	4. BA or above	Widowed, divorced, separated	2. Rented for cash	1	2. Widowed, divorced, or separated	0	0	0	1	0
1.195246516	1.186764643	2. Female	2. 40-59	Non-Hispanic White	3. $45,000 to $74,999	0	Renter	2. HS graduate or equivalent	Married	2. Rented for cash	2	1. Married	0	1	1	2	0
0.884772229	1.662289887	1. Male	1. 18-39	Non-Hispanic White	3. $45,000 to $74,999	1	Renter	4. BA or above	Never married	2. Rented for cash	4	3. Never married	0	0	0	4	0
1.155220776	1.104152658	2. Female	3. 60+	Non-Hispanic White	2. $20,000 to $44,999	1	Home owner	3. Some college	Widowed, divorced, separated	1. Owned or being bought by you or someone in your household	1	2. Widowed, divorced, or separated	0	0	0	1	0
0.67372312	0.930509664	2. Female	3. 60+	Other Race - Including Multi-Racial and Non-Hispanic Asian	2. $20,000 to $44,999	1	Home owner	3. Some college	Married	1. Owned or being bought by you or someone in your household	2	1. Married	0	1	0	2	0
0.385438534	0.385267741	1. Male	2. 40-59	Non-Hispanic White	3. $45,000 to $74,999	1	Home owner	3. Some college	Married	1. Owned or being bought by you or someone in your household	2	1. Married	0	1	0	2	0
0.991690022	0.724124111	1. Male	3. 60+	Non-Hispanic White	3. $45,000 to $74,999	1	Home owner	3. Some college	Married	1. Owned or being bought by you or someone in your household	3	1. Married	0	0	0	2	0
0.245567539	0.377936732	1. Male	2. 40-59	Hispanic	3. $45,000 to $74,999	0	Renter	2. HS graduate or equivalent	Married	2. Rented for cash	6	1. Married	0	0	0	6	0
0.292706818	0.287284779	1. Male	2. 40-59	Non-Hispanic White	4. $75,000+	1	Home owner	3. Some college	Married	1. Owned or being bought by you or someone in your household	2	1. Married	0	0	0	2	0
0.617961026	0.488291949	2. Female	1. 18-39	Non-Hispanic White	3. $45,000 to $74,999	0	Home owner	3. Some college	Married	1. Owned or being bought by you or someone in your household	3	1. Married	1	0	1	3	1
1.442255142	0.924907862	2. Female	1. 18-39	Non-Hispanic White	1. $0 to $19,999	1	Renter	2. HS graduate or equivalent	Living with partner	2. Rented for cash	6	4. Living with partner	1	0	0	6	1
0.828861343	0.836740714	1. Male	1. 18-39	Other Race - Including Multi-Racial and Non-Hispanic Asian	4. $75,000+	1	Home owner	4. BA or above	Married	1. Owned or being bought by you or someone in your household	3	1. Married	1	1	0	3	0
1.501638641	1.527003754	2. Female	1. 18-39	Non-Hispanic White	2. $20,000 to $44,999	1	Renter	2. HS graduate or equivalent	Married	2. Rented for cash	3	1. Married	0	0	1	3	1
0.31046475	0.514558273	1. Male	1. 18-39	Non-Hispanic White	4. $75,000+	1	Home owner	4. BA or above	Married	1. Owned or being bought by you or someone in your household	2	1. Married	0	0	1	2	0
2.39695626	3.756235847	2. Female	1. 18-39	Non-Hispanic Black	2. $20,000 to $44,999	1	Renter	1. No HS diploma	Never married	2. Rented for cash	3	3. Never married	1	0	0	3	0
0.547614745	0.407312738	1. Male	3. 60+	Non-Hispanic White	1. $0 to $19,999	0	Renter	3. Some college	Never married	2. Rented for cash	1	3. Never married	0	0	0	1	0
1.453231144	1.301230173	2. Female	2. 40-59	Non-Hispanic White	4. $75,000+	1	Renter	4. BA or above	Married	2. Rented for cash	6	1. Married	0	0	0	6	0
0.599847439	0.843345857	2. Female	1. 18-39	Non-Hispanic White	3. $45,000 to $74,999	0	Renter	4. BA or above	Living with partner	2. Rented for cash	4	4. Living with partner	1	0	0	4	1
1.672855768	1.489224954	2. Female	1. 18-39	Non-Hispanic White	3. $45,000 to $74,999	1	Renter	4. BA or above	Never married	2. Rented for cash	1	3. Never married	0	0	0	1	0
0.642626752	1.195481782	1. Male	1. 18-39	Hispanic	3. $45,000 to $74,999	0	Renter	2. HS graduate or equivalent	Living with partner	2. Rented for cash	2	4. Living with partner	0	0	0	3	0
0.258519732	0.224902594	2. Female	1. 18-39	Non-Hispanic White	3. $45,000 to $74,999	0	Home owner	3. Some college	Married	1. Owned or being bought by you or someone in your household	6	1. Married	0	0	0	5	0
0.332825548	0.350443593	2. Female	1. 18-39	Non-Hispanic White	4. $75,000+	1	Renter	4. BA or above	Married	2. Rented for cash	2	1. Married	0	0	0	2	0
1.212814218	1.467725684	2. Female	3. 60+	Non-Hispanic White	2. $20,000 to $44,999	1	Home owner	2. HS graduate or equivalent	Widowed, divorced, separated	1. Owned or being bought by you or someone in your household	1	2. Widowed, divorced, or separated	0	0	0	1	0
0.300876091	0.339840544	1. Male	2. 40-59	Non-Hispanic White	1. $0 to $19,999	1	Renter	3. Some college	Married	2. Rented for cash	2	1. Married	0	1	1	2	0
2.274057475	1.853215658	2. Female	3. 60+	Non-Hispanic White	3. $45,000 to $74,999	1	Home owner	4. BA or above	Married	1. Owned or being bought by you or someone in your household	2	1. Married	0	0	0	2	0
0.502378853	0.510174634	1. Male	1. 18-39	Non-Hispanic White	3. $45,000 to $74,999	1	Home owner	3. Some college	Never married	1. Owned or being bought by you or someone in your household	2	3. Never married	0	0	1	2	0
0.745044618	0.765312614	1. Male	2. 40-59	Non-Hispanic White	4. $75,000+	1	Renter	4. BA or above	Widowed, divorced, separated	2. Rented for cash	2	2. Widowed, divorced, or separated	0	0	0	2	0
1.382878786	1.52336708	2. Female	3. 60+	Non-Hispanic White	3. $45,000 to $74,999	1	Home owner	4. BA or above	Married	1. Owned or being bought by you or someone in your household	2	1. Married	0	0	0	2	0
1.058488772	0.89598304	1. Male	2. 40-59	Non-Hispanic White	3. $45,000 to $74,999	0	Renter	4. BA or above	Living with partner	2. Rented for cash	6	4. Living with partner	1	0	1	6	1
0.226973747	0.206212863	2. Female	1. 18-39	Non-Hispanic White	4. $75,000+	1	Home owner	3. Some college	Married	1. Owned or being bought by you or someone in your household	6	1. Married	0	0	0	6	0
1.638792764	1.635075259	2. Female	2. 40-59	Non-Hispanic White	3. $45,000 to $74,999	1	Home owner	2. HS graduate or equivalent	Married	1. Owned or being bought by you or someone in your household	6	1. Married	0	0	0	6	0
0.815852027	1.859979301	2. Female	1. 18-39	Hispanic	1. $0 to $19,999	0	Renter	2. HS graduate or equivalent	Never married	2. Rented for cash	6	3. Never married	0	0	0	6	0
0.77312586	0.637553849	1. Male	2. 40-59	Non-Hispanic White	3. $45,000 to $74,999	1	Home owner	3. Some college	Never married	1. Owned or being bought by you or someone in your household	1	3. Never married	0	0	0	1	0
0.686272389	0.84198744	2. Female	3. 60+	Non-Hispanic White	1. $0 to $19,999	0	Renter	2. HS graduate or equivalent	Widowed, divorced, separated	2. Rented for cash	1	2. Widowed, divorced, or separated	0	0	0	1	0
1.243924315	3.07772499	2. Female	1. 18-39	Non-Hispanic Black	1. $0 to $19,999	1	Renter	2. HS graduate or equivalent	Never married	2. Rented for cash	6	3. Never married	1	0	1	6	0
0.397457274	0.423641761	2. Female	2. 40-59	Non-Hispanic White	1. $0 to $19,999	1	Home owner	3. Some college	Never married	1. Owned or being bought by you or someone in your household	1	3. Never married	1	0	1	1	1
3.380487541	2.340944132	1. Male	2. 40-59	Hispanic	2. $20,000 to $44,999	0	Home owner	2. HS graduate or equivalent	Married	1. Owned or being bought by you or someone in your household	6	1. Married	0	0	1	6	0
2.124560268	1.619045002	1. Male	3. 60+	Non-Hispanic White	4. $75,000+	1	Home owner	2. HS graduate or equivalent	Widowed, divorced, separated	1. Owned or being bought by you or someone in your household	3	2. Widowed, divorced, or separated	0	0	0	3	0
1.584683227	1.209596815	1. Male	2. 40-59	Hispanic	4. $75,000+	1	Home owner	4. BA or above	Never married	1. Owned or being bought by you or someone in your household	6	3. Never married	0	0	1	5	0
0.598949441	0.748363818	1. Male	3. 60+	Non-Hispanic Black	3. $45,000 to $74,999	0	Home owner	3. Some college	Married	1. Owned or being bought by you or someone in your household	6	1. Married	0	0	0	5	0
0.787911387	1.290218447	1. Male	1. 18-39	Non-Hispanic White	4. $75,000+	1	Home owner	4. BA or above	Never married	1. Owned or being bought by you or someone in your household	3	3. Never married	0	0	0	3	0
2.453283912	1.98012716	2. Female	3. 60+	Non-Hispanic White	4. $75,000+	1	Home owner	4. BA or above	Married	1. Owned or being bought by you or someone in your household	2	1. Married	0	0	0	2	0
2.112976128	1.566163378	2. Female	3. 60+	Non-Hispanic White	2. $20,000 to $44,999	0	Home owner	2. HS graduate or equivalent	Married	1. Owned or being bought by you or someone in your household	2	1. Married	0	0	0	2	0
4.251391942	6.003611353	2. Female	1. 18-39	Non-Hispanic White	3. $45,000 to $74,999	0	Renter	2. HS graduate or equivalent	Never married	2. Rented for cash	3	3. Never married	0	0	1	3	0
0.551988212	0.708716497	1. Male	3. 60+	Non-Hispanic Black	2. $20,000 to $44,999	0	Renter	3. Some college	Living with partner	2. Rented for cash	2	4. Living with partner	0	0	0	2	0
0.849476855	1.245480463	2. Female	1. 18-39	Other Race - Including Multi-Racial and Non-Hispanic Asian	3. $45,000 to $74,999	1	Home owner	4. BA or above	Married	1. Owned or being bought by you or someone in your household	3	1. Married	0	0	0	3	1
0.635859766	0.85318913	2. Female	2. 40-59	Hispanic	2. $20,000 to $44,999	0	Home owner	4. BA or above	Married	1. Owned or being bought by you or someone in your household	3	1. Married	0	0	0	3	0
1.387244899	1.040064418	1. Male	3. 60+	Non-Hispanic White			Home owner	4. BA or above	Widowed, divorced, separated	1. Owned or being bought by you or someone in your household	2	2. Widowed, divorced, or separated	0	0	0	2	0
1.849432132	4.144412125	1. Male	1. 18-39	Non-Hispanic White	1. $0 to $19,999	0	Renter	3. Some college	Never married	2. Rented for cash	3	3. Never married	0	0	0	3	0
0.16904864	0.204380713	1. Male	1. 18-39	Non-Hispanic White	4. $75,000+	1	Renter	3. Some college	Living with partner	2. Rented for cash	5	4. Living with partner	0	0	0	4	0
0.32682041	0.288724752	1. Male	3. 60+	Non-Hispanic White	2. $20,000 to $44,999	1	Home owner	3. Some college	Widowed, divorced, separated	1. Owned or being bought by you or someone in your household	1	2. Widowed, divorced, or separated	0	0	0	1	0
0.482446702	0.404231898	2. Female	2. 40-59	Non-Hispanic White	2. $20,000 to $44,999	1	Home owner	3. Some college	Widowed, divorced, separated	1. Owned or being bought by you or someone in your household	1	2. Widowed, divorced, or separated	0	0	0	1	0
0.490653099	0.532123104	1. Male	1. 18-39	Hispanic	3. $45,000 to $74,999	1	Renter	4. BA or above	Living with partner	2. Rented for cash	2	4. Living with partner	1	0	0	2	0
0.713672602	0.876987149	1. Male	2. 40-59	Non-Hispanic White	4. $75,000+	1	Home owner	2. HS graduate or equivalent	Married	1. Owned or being bought by you or someone in your household	2	1. Married	0	0	0	2	0
0.629503748	0.635627455	2. Female	1. 18-39	Non-Hispanic White	4. $75,000+	1	Renter	3. Some college	Married	2. Rented for cash	4	1. Married	1	0	0	4	0
0.775846475	0.728382461	1. Male	2. 40-59	Non-Hispanic White	4. $75,000+	1	Home owner	4. BA or above	Widowed, divorced, separated	1. Owned or being bought by you or someone in your household	1	2. Widowed, divorced, or separated	0	0	0	1	0
2.209892207	1.787750885	2. Female	1. 18-39	Non-Hispanic White	3. $45,000 to $74,999		Home owner	2. HS graduate or equivalent	Widowed, divorced, separated	1. Owned or being bought by you or someone in your household	6	2. Widowed, divorced, or separated	0	0	0	6	0
1.083962628	0.959927138	2. Female	2. 40-59	Non-Hispanic White	4. $75,000+	0	Home owner	3. Some college	Married	1. Owned or being bought by you or someone in your household	6	1. Married	0	0	0	6	1
2.388343423	2.290377808	2. Female	2. 40-59	Non-Hispanic White	2. $20,000 to $44,999	0	Home owner	2. HS graduate or equivalent	Married	1. Owned or being bought by you or someone in your household	2	1. Married	0	0	1	2	0
0.384242452	0.423706961	2. Female	1. 18-39	Non-Hispanic White	1. $0 to $19,999	0	Occupied without payment	3. Some college	Never married	3. Occupied without payment of cash rent	3	3. Never married	0	0	0	2	0
0.244806362	0.300894543	2. Female	2. 40-59	Hispanic	2. $20,000 to $44,999	0	Renter	3. Some college	Married	2. Rented for cash	6	1. Married	0	0	0	6	0
0.612420269	0.360152623	2. Female	1. 18-39	Non-Hispanic White	3. $45,000 to $74,999	0	Renter	3. Some college	Married	2. Rented for cash	6	1. Married	0	0	0	6	1
0.18606275	0.36770736	2. Female	1. 18-39	Hispanic	2. $20,000 to $44,999	0	Renter	2. HS graduate or equivalent	Married	2. Rented for cash	6	1. Married	0	0	1	6	0
0.246057116	0.214800547	1. Male	1. 18-39	Hispanic	2. $20,000 to $44,999	0	Home owner	3. Some college	Never married	1. Owned or being bought by you or someone in your household	5	3. Never married	0	0	0	5	0
0.303655428	0.317144603	2. Female	1. 18-39	Hispanic	2. $20,000 to $44,999	1	Home owner	2. HS graduate or equivalent	Living with partner	1. Owned or being bought by you or someone in your household	6	4. Living with partner	0	0	0	6	0
0.67396185	0.498879186	1. Male	3. 60+	Non-Hispanic White	3. $45,000 to $74,999		Occupied without payment	3. Some college	Living with partner	3. Occupied without payment of cash rent	1	4. Living with partner	1	0	1	1	1
1.803647999	1.228951197	2. Female	1. 18-39	Hispanic	2. $20,000 to $44,999	1	Home owner	3. Some college	Married	1. Owned or being bought by you or someone in your household	4	1. Married	0	0	0	4	0
0.119385625	0.322263971	2. Female	1. 18-39	Hispanic	2. $20,000 to $44,999	0	Renter	2. HS graduate or equivalent	Never married	2. Rented for cash	6	3. Never married	1	0	1	6	0
1.328690386	1.637707767	2. Female	1. 18-39	Hispanic	2. $20,000 to $44,999	1	Home owner	3. Some college	Never married	1. Owned or being bought by you or someone in your household	6	3. Never married	1	0	1	6	1
1.362771898	1.056205728	2. Female	1. 18-39	Hispanic	2. $20,000 to $44,999	0	Renter	1. No HS diploma	Living with partner	2. Rented for cash	6	4. Living with partner	1	0	0	5	0
0.107159661	0.180813831	1. Male	1. 18-39	Other Race - Including Multi-Racial and Non-Hispanic Asian	4. $75,000+	1	Home owner	4. BA or above	Married	1. Owned or being bought by you or someone in your household	2	1. Married	0	0	0	2	0
0.804289429	0.875112551	2. Female	1. 18-39	Non-Hispanic White	1. $0 to $19,999	0	Renter	2. HS graduate or equivalent	Widowed, divorced, separated	2. Rented for cash	2	2. Widowed, divorced, or separated	1	0	1	2	1
0.870073325	0.829085461	2. Female	2. 40-59	Non-Hispanic White	2. $20,000 to $44,999	0	Renter	3. Some college	Widowed, divorced, separated	2. Rented for cash	2	2. Widowed, divorced, or separated	0	1	1	2	0
0.1541359	0.27451141	1. Male	1. 18-39	Hispanic	4. $75,000+	1	Home owner	4. BA or above	Never married	1. Owned or being bought by you or someone in your household	6	3. Never married	0	0	0	6	0
1.372380878	1.112124124	2. Female	1. 18-39	Non-Hispanic White	3. $45,000 to $74,999	1	Home owner	3. Some college	Never married	1. Owned or being bought by you or someone in your household	6	3. Never married	0	0	0	6	0
0.736010723	0.75911361	1. Male	2. 40-59	Non-Hispanic White	4. $75,000+	1	Home owner	4. BA or above	Married	1. Owned or being bought by you or someone in your household	6	1. Married	0	0	0	6	0
2.527743769	1.519143611	1. Male	3. 60+	Non-Hispanic White	4. $75,000+	1	Home owner	4. BA or above	Married	1. Owned or being bought by you or someone in your household	2	1. Married	0	0	0	2	0
0.288498213	0.4008885	1. Male	1. 18-39	Non-Hispanic White	1. $0 to $19,999	0	Renter	4. BA or above	Never married	2. Rented for cash	1	3. Never married	0	1	1	1	0
0.695358257	0.755888211	2. Female	2. 40-59	Hispanic	3. $45,000 to $74,999	1	Renter	3. Some college	Living with partner	2. Rented for cash	4	4. Living with partner	0	0	1	4	0
0.751734573	0.90784133	1. Male	2. 40-59	Non-Hispanic White	3. $45,000 to $74,999	1	Renter	2. HS graduate or equivalent	Never married	2. Rented for cash	2	3. Never married	0	0	1	2	0
0.49838337	0.342089774	1. Male	3. 60+	Non-Hispanic White	4. $75,000+	1	Home owner	3. Some college	Married	1. Owned or being bought by you or someone in your household	2	1. Married	0	0	0	2	0
0.579267994	0.613967577	2. Female	2. 40-59	Non-Hispanic White	3. $45,000 to $74,999	1	Home owner	3. Some college	Never married	1. Owned or being bought by you or someone in your household	3	3. Never married	0	0	1	3	0
0.135275676	0.275250411	2. Female	1. 18-39	Other Race - Including Multi-Racial and Non-Hispanic Asian	4. $75,000+	1	Renter	4. BA or above	Never married	2. Rented for cash	3	3. Never married	0	0	0	3	0
1.632076709	1.508996567	2. Female	3. 60+	Non-Hispanic White	3. $45,000 to $74,999	1	Home owner	4. BA or above	Married	1. Owned or being bought by you or someone in your household	2	1. Married	0	0	0	2	0
0.552565448	0.798463278	2. Female	1. 18-39	Non-Hispanic White	4. $75,000+	1	Home owner	4. BA or above	Married	1. Owned or being bought by you or someone in your household	6	1. Married	0	0	0	5	0
1.292559579	1.067620806	2. Female	2. 40-59	Non-Hispanic White	4. $75,000+	0	Home owner	3. Some college	Widowed, divorced, separated	1. Owned or being bought by you or someone in your household	4	2. Widowed, divorced, or separated	0	0	0	4	1
1.483592466	1.284064128	2. Female	3. 60+	Non-Hispanic White	2. $20,000 to $44,999	1	Home owner	3. Some college	Married	1. Owned or being bought by you or someone in your household	2	1. Married	0	0	1	2	0
0.931924671	1.16530323	2. Female	3. 60+	Non-Hispanic White	4. $75,000+	1	Home owner	4. BA or above	Married	1. Owned or being bought by you or someone in your household	1	1. Married	1	0	1	1	0
1.853605203	1.498706026	1. Male	2. 40-59	Non-Hispanic White	4. $75,000+	1	Home owner	4. BA or above	Married	1. Owned or being bought by you or someone in your household	3	1. Married	1	0	0	3	1
2.028343316	1.508746752	1. Male	3. 60+	Non-Hispanic White	2. $20,000 to $44,999	1	Home owner	2. HS graduate or equivalent	Married	1. Owned or being bought by you or someone in your household	2	1. Married	0	0	0	2	0
0.709913533	0.794097113	1. Male	2. 40-59	Other Race - Including Multi-Racial and Non-Hispanic Asian	4. $75,000+	1	Renter	4. BA or above	Married	2. Rented for cash	6	1. Married	0	0	0	5	0
1.078974031	1.941728596	1. Male	1. 18-39	Non-Hispanic White	4. $75,000+	1	Renter	2. HS graduate or equivalent	Never married	2. Rented for cash	2	3. Never married	0	0	0	2	1
1.028031619	0.977659367	2. Female	2. 40-59	Non-Hispanic White	4. $75,000+	0	Occupied without payment	4. BA or above	Widowed, divorced, separated	3. Occupied without payment of cash rent	3	2. Widowed, divorced, or separated	0	0	0	3	0
0.564595307	0.636164073	1. Male	2. 40-59	Non-Hispanic White	4. $75,000+	1	Home owner	4. BA or above	Married	1. Owned or being bought by you or someone in your household	4	1. Married	0	0	0	4	0
2.571353493	1.950058955	1. Male	2. 40-59	Non-Hispanic White	4. $75,000+	1	Home owner	2. HS graduate or equivalent	Married	1. Owned or being bought by you or someone in your household	4	1. Married	0	0	0	4	0
0.28107924	0.278478085	1. Male	3. 60+	Non-Hispanic White	2. $20,000 to $44,999	1	Home owner	3. Some college	Widowed, divorced, separated	1. Owned or being bought by you or someone in your household	1	2. Widowed, divorced, or separated	0	0	0	1	0
0.582321963	0.613156189	2. Female	2. 40-59	Non-Hispanic White	4. $75,000+	1	Home owner	3. Some college	Married	1. Owned or being bought by you or someone in your household	4	1. Married	0	1	1	4	0
0.374740354	0.470349345	2. Female	1. 18-39	Non-Hispanic White	1. $0 to $19,999	0	Home owner	3. Some college	Never married	1. Owned or being bought by you or someone in your household	6	3. Never married	0	0	1	5	1
1.73212684	1.747270562	2. Female	2. 40-59	Non-Hispanic Black	2. $20,000 to $44,999	0	Home owner	3. Some college	Widowed, divorced, separated	1. Owned or being bought by you or someone in your household	2	2. Widowed, divorced, or separated	0	0	0	2	0
1.018077403	1.144500318	1. Male	2. 40-59	Other Race - Including Multi-Racial and Non-Hispanic Asian	1. $0 to $19,999	0	Renter	2. HS graduate or equivalent	Never married	2. Rented for cash	1	3. Never married	0	0	0	1	1
2.003268319	2.275900363	2. Female	3. 60+	Non-Hispanic White	3. $45,000 to $74,999	1	Home owner	2. HS graduate or equivalent	Living with partner	1. Owned or being bought by you or someone in your household	2	4. Living with partner	0	0	0	3	0
0.771371172	0.791949777	1. Male	3. 60+	Non-Hispanic White	1. $0 to $19,999	0	Renter	2. HS graduate or equivalent	Widowed, divorced, separated	2. Rented for cash	1	2. Widowed, divorced, or separated	0	0	0	1	0
2.638635001	2.564045726	2. Female	3. 60+	Non-Hispanic White	2. $20,000 to $44,999	1	Home owner	2. HS graduate or equivalent	Never married	1. Owned or being bought by you or someone in your household	1	3. Never married	0	0	0	1	0
0.842465901	0.678172983	2. Female	1. 18-39	Non-Hispanic Black	3. $45,000 to $74,999	0	Home owner	4. BA or above	Never married	1. Owned or being bought by you or someone in your household	6	3. Never married	0	0	0	6	0
0.490373241	0.683781398	2. Female	1. 18-39	Non-Hispanic White	4. $75,000+	1	Home owner	4. BA or above	Married	1. Owned or being bought by you or someone in your household	2	1. Married	0	0	0	2	0
0.798620329	0.715690676	1. Male	2. 40-59	Hispanic	4. $75,000+	1	Home owner	4. BA or above	Married	1. Owned or being bought by you or someone in your household	2	1. Married	0	0	0	2	0
2.74656091	2.772197423	1. Male	2. 40-59	Non-Hispanic Black	3. $45,000 to $74,999	0	Home owner	2. HS graduate or equivalent	Living with partner	1. Owned or being bought by you or someone in your household	6	4. Living with partner	0	0	0	5	0
0.862467017	0.782747008	2. Female	2. 40-59	Non-Hispanic White	3. $45,000 to $74,999	1	Home owner	4. BA or above	Never married	1. Owned or being bought by you or someone in your household	1	3. Never married	0	0	0	1	0
0.763556911	0.826376138	1. Male	1. 18-39	Hispanic	4. $75,000+	1	Home owner	4. BA or above	Married	1. Owned or being bought by you or someone in your household	2	1. Married	0	1	1	3	0
0.802935469	1.207042196	2. Female	2. 40-59	Hispanic	3. $45,000 to $74,999	0	Home owner	2. HS graduate or equivalent	Never married	1. Owned or being bought by you or someone in your household	5	3. Never married	0	0	0	5	0
1.506783715	1.31982896	1. Male	2. 40-59	Non-Hispanic White	4. $75,000+	1	Home owner	4. BA or above	Married	1. Owned or being bought by you or someone in your household	3	1. Married	0	0	0	3	0
0.328039901	0.327475344	1. Male	1. 18-39	Hispanic	2. $20,000 to $44,999	1	Renter	3. Some college	Never married	2. Rented for cash	1	3. Never married	1	1	1	1	0
0.370147009	0.364452885	2. Female	1. 18-39	Hispanic	2. $20,000 to $44,999	1	Renter	4. BA or above	Never married	2. Rented for cash	4	3. Never married	0	0	1	4	0
0.496912736	0.551631538	2. Female	2. 40-59	Non-Hispanic White	4. $75,000+	1	Home owner	3. Some college	Married	1. Owned or being bought by you or someone in your household	2	1. Married	0	0	1	2	0
0.395361458	0.535782683	1. Male	1. 18-39	Non-Hispanic Black	2. $20,000 to $44,999	0	Renter	3. Some college	Living with partner	2. Rented for cash	6	4. Living with partner	0	0	0	6	0
0.283137498	0.433473461	1. Male	1. 18-39	Non-Hispanic White	4. $75,000+	1	Renter	4. BA or above	Living with partner	2. Rented for cash	3	4. Living with partner	0	0	0	3	1
1.146716424	1.094730119	1. Male	2. 40-59	Hispanic	4. $75,000+	1	Home owner	2. HS graduate or equivalent	Married	1. Owned or being bought by you or someone in your household	5	1. Married	0	0	0	5	0
0.693178941	0.826672089	1. Male	2. 40-59	Non-Hispanic White	4. $75,000+	1	Home owner	2. HS graduate or equivalent	Married	1. Owned or being bought by you or someone in your household	2	1. Married	0	0	0	2	0
0.64806175	0.539338253	1. Male	3. 60+	Non-Hispanic White	2. $20,000 to $44,999	1	Home owner	3. Some college	Widowed, divorced, separated	1. Owned or being bought by you or someone in your household	1	2. Widowed, divorced, or separated	0	0	0	1	0
0.529542857	0.656003907	2. Female	3. 60+	Hispanic	1. $0 to $19,999	0	Renter	3. Some college	Widowed, divorced, separated	2. Rented for cash	1	2. Widowed, divorced, or separated	0	0	0	1	1
0.531437156	0.777977568	2. Female	1. 18-39	Non-Hispanic White	4. $75,000+	1	Home owner	4. BA or above	Married	1. Owned or being bought by you or someone in your household	4	1. Married	0	0	0	3	0
0.626239609	0.532459094	1. Male	2. 40-59	Non-Hispanic White	4. $75,000+	1	Home owner	3. Some college	Married	1. Owned or being bought by you or someone in your household	3	1. Married	0	0	0	2	0
0.49025057	0.483494171	2. Female	1. 18-39	Hispanic	2. $20,000 to $44,999	1	Renter	3. Some college	Never married	2. Rented for cash	6	3. Never married	1	0	0	6	0
0.346152035	0.402396908	1. Male	2. 40-59	Non-Hispanic White	4. $75,000+	1	Home owner	3. Some college	Married	1. Owned or being bought by you or someone in your household	2	1. Married	0	0	0	2	0
0.511385243	0.395371755	1. Male	3. 60+	Hispanic	4. $75,000+	1	Home owner	3. Some college	Married	1. Owned or being bought by you or someone in your household	6	1. Married	0	0	0	4	0
0.510085928	0.664203692	2. Female	1. 18-39	Non-Hispanic White	4. $75,000+	1	Home owner	4. BA or above	Married	1. Owned or being bought by you or someone in your household	5	1. Married	0	0	0	4	0
0.645742237	0.612706713	1. Male	2. 40-59	Non-Hispanic White	4. $75,000+	1	Home owner	3. Some college	Married	1. Owned or being bought by you or someone in your household	3	1. Married	0	0	0	3	0
0.758649558	0.455028817	1. Male	1. 18-39	Hispanic	2. $20,000 to $44,999	0	Renter	3. Some college	Widowed, divorced, separated	2. Rented for cash	2	2. Widowed, divorced, or separated	0	0	0	2	0
0.719299881	0.755895971	1. Male	3. 60+	Non-Hispanic White	4. $75,000+	0	Home owner	2. HS graduate or equivalent	Married	1. Owned or being bought by you or someone in your household	2	1. Married	0	0	0	2	0
0.082847816	0.183023085	2. Female	2. 40-59	Hispanic	2. $20,000 to $44,999	0	Renter	3. Some college	Married	2. Rented for cash	6	1. Married	0	0	1	6	0
1.064331039	1.23603185	2. Female	1. 18-39	Non-Hispanic White	2. $20,000 to $44,999	0	Renter	4. BA or above	Never married	2. Rented for cash	1	3. Never married	0	0	0	1	0
0.401828521	0.341873083	1. Male	3. 60+	Non-Hispanic White			Home owner	4. BA or above	Married	1. Owned or being bought by you or someone in your household	2	1. Married	0	0	0	2	0
1.381369257	0.902350898	2. Female	2. 40-59	Non-Hispanic White	4. $75,000+	0	Home owner	3. Some college	Married	1. Owned or being bought by you or someone in your household	2	1. Married	1	1	1	2	0
0.164823766	0.40734942	2. Female	1. 18-39	Hispanic	3. $45,000 to $74,999	1	Home owner	3. Some college	Never married	1. Owned or being bought by you or someone in your household	6	3. Never married	1	1	1	6	1
0.483130553	0.455823791	1. Male	3. 60+	Non-Hispanic White	4. $75,000+	1	Occupied without payment	2. HS graduate or equivalent	Married	3. Occupied without payment of cash rent	6	1. Married	0	0	0	6	0
0.69910245	0.572998004	1. Male	2. 40-59	Non-Hispanic White	4. $75,000+	1	Home owner	3. Some college	Married	1. Owned or being bought by you or someone in your household	3	1. Married	0	0	0	3	0
0.699985482	0.642818942	2. Female	2. 40-59	Non-Hispanic White	3. $45,000 to $74,999	1	Renter	3. Some college	Widowed, divorced, separated	2. Rented for cash	1	2. Widowed, divorced, or separated	0	0	0	1	0
0.557700475	0.460643298	2. Female	2. 40-59	Non-Hispanic White	1. $0 to $19,999	0	Renter	3. Some college	Never married	2. Rented for cash	2	3. Never married	0	0	1	2	1
0.838103578	1.037964123	1. Male	1. 18-39	Non-Hispanic White	4. $75,000+	1	Occupied without payment	4. BA or above	Never married	3. Occupied without payment of cash rent	2	3. Never married	0	0	0	2	0
0.806567908	0.679045837	2. Female	2. 40-59	Non-Hispanic White	2. $20,000 to $44,999	0	Home owner	3. Some college	Married	1. Owned or being bought by you or someone in your household	4	1. Married	1	1	1	6	0
0.924561163	1.252858762	1. Male	1. 18-39	Non-Hispanic White	1. $0 to $19,999	0	Renter	2. HS graduate or equivalent	Married	2. Rented for cash	6	1. Married	0	0	1	6	1
0.222949217	0.238621265	1. Male	3. 60+	Non-Hispanic White	3. $45,000 to $74,999	1	Home owner	3. Some college	Married	1. Owned or being bought by you or someone in your household	4	1. Married	0	0	0	3	0
1.461259159	1.503610593	1. Male	1. 18-39	Non-Hispanic White	2. $20,000 to $44,999	0	Renter	4. BA or above	Never married	2. Rented for cash	3	3. Never married	0	1	1	3	1
2.104282071	2.662086725	1. Male	1. 18-39	Other Race - Including Multi-Racial and Non-Hispanic Asian	4. $75,000+	1	Home owner	4. BA or above	Never married	1. Owned or being bought by you or someone in your household	4	3. Never married	0	0	0	4	0
0.645036053	0.609348906	1. Male	1. 18-39	Non-Hispanic White	4. $75,000+	1	Home owner	3. Some college	Married	1. Owned or being bought by you or someone in your household	6	1. Married	0	0	1	5	0
0.735233341	0.6078655	2. Female	2. 40-59	Non-Hispanic White	1. $0 to $19,999	0	Home owner	4. BA or above	Widowed, divorced, separated	1. Owned or being bought by you or someone in your household	1	2. Widowed, divorced, or separated	0	0	1	1	1
1.313588305	1.143030286	1. Male	3. 60+	Non-Hispanic White	3. $45,000 to $74,999	0	Home owner	4. BA or above	Widowed, divorced, separated	1. Owned or being bought by you or someone in your household	1	2. Widowed, divorced, or separated	0	1	1	1	1
1.937746562	1.505745839	2. Female	1. 18-39	Hispanic	2. $20,000 to $44,999	0	Renter	1. No HS diploma	Married	2. Rented for cash	6	1. Married	0	1	0	5	0
1.436996644	0.807076773	2. Female	1. 18-39	Non-Hispanic White	3. $45,000 to $74,999	0	Home owner	4. BA or above	Living with partner	1. Owned or being bought by you or someone in your household	4	4. Living with partner	0	0	1	4	0
0.298864244	0.360535571	2. Female	2. 40-59	Hispanic	1. $0 to $19,999	0	Home owner	3. Some college	Married	1. Owned or being bought by you or someone in your household	4	1. Married	0	0	0	4	1
1.177487309	1.239086905	1. Male	3. 60+	Hispanic	4. $75,000+	1	Home owner	2. HS graduate or equivalent	Married	1. Owned or being bought by you or someone in your household	3	1. Married	0	0	0	2	0
0.192639798	0.239924183	1. Male	1. 18-39	Non-Hispanic White	2. $20,000 to $44,999	0	Renter	3. Some college	Never married	2. Rented for cash	6	3. Never married	0	0	0	6	0
0.839740207	0.998902268	1. Male	1. 18-39	Non-Hispanic White	4. $75,000+	1	Home owner	4. BA or above	Never married	1. Owned or being bought by you or someone in your household	4	3. Never married	0	0	0	4	1
1.418783537	0.881786844	2. Female	1. 18-39	Non-Hispanic White	2. $20,000 to $44,999	0	Renter	2. HS graduate or equivalent	Living with partner	2. Rented for cash	6	4. Living with partner	0	0	0	6	0
0.850237707	0.842882437	2. Female	3. 60+	Non-Hispanic White	2. $20,000 to $44,999	1	Home owner	4. BA or above	Married	1. Owned or being bought by you or someone in your household	6	1. Married	0	0	0	5	0
0.608815764	0.582409949	2. Female	2. 40-59	Non-Hispanic White	1. $0 to $19,999	0	Renter	3. Some college	Never married	2. Rented for cash	1	3. Never married	0	0	0	1	1
0.414394185	0.649022342	1. Male	1. 18-39	Non-Hispanic White	4. $75,000+	0	Renter	4. BA or above	Living with partner	2. Rented for cash	2	4. Living with partner	0	0	0	2	0
0.355781362	0.458531718	2. Female	3. 60+	Non-Hispanic Black	3. $45,000 to $74,999	0	Renter	3. Some college	Never married	2. Rented for cash	1	3. Never married	0	0	0	1	0
0.843582819	0.826306511	2. Female	3. 60+	Non-Hispanic White	3. $45,000 to $74,999	1	Home owner	3. Some college	Married	1. Owned or being bought by you or someone in your household	2	1. Married	0	0	1	2	0
1.934736076	1.640928837	2. Female	1. 18-39	Non-Hispanic White	3. $45,000 to $74,999	1	Renter	4. BA or above	Living with partner	2. Rented for cash	2	4. Living with partner	0	0	1	2	1
2.170532344	1.770713387	1. Male	2. 40-59	Non-Hispanic Black	4. $75,000+	0	Home owner	4. BA or above	Married	1. Owned or being bought by you or someone in your household	2	1. Married	0	0	0	2	0
0.492688917	0.509133443	1. Male	2. 40-59	Non-Hispanic White	4. $75,000+	1	Home owner	3. Some college	Never married	1. Owned or being bought by you or someone in your household	1	3. Never married	0	0	0	1	0
0.504534548	0.431873879	1. Male	1. 18-39	Hispanic	3. $45,000 to $74,999	1	Renter	3. Some college	Married	2. Rented for cash	2	1. Married	0	0	0	2	0
0.383920639	0.516149426	2. Female	1. 18-39	Hispanic		1	Home owner	3. Some college	Never married	1. Owned or being bought by you or someone in your household	6	3. Never married	0	0	0	6	0
1.177218962	1.177833966	1. Male	3. 60+	Non-Hispanic White	2. $20,000 to $44,999	1	Home owner	2. HS graduate or equivalent	Married	1. Owned or being bought by you or someone in your household	2	1. Married	0	0	0	2	0
0.334975139	0.293507782	1. Male	2. 40-59	Non-Hispanic White	4. $75,000+	1	Home owner	3. Some college	Married	1. Owned or being bought by you or someone in your household	3	1. Married	0	0	0	3	0
0.868545636	0.823749815	2. Female	1. 18-39	Non-Hispanic White	1. $0 to $19,999	1	Renter	3. Some college	Married	2. Rented for cash	5	1. Married	0	1	0	5	1
0.220310687	0.236734862	1. Male	3. 60+	Non-Hispanic White	2. $20,000 to $44,999	1	Home owner	3. Some college	Widowed, divorced, separated	1. Owned or being bought by you or someone in your household	1	2. Widowed, divorced, or separated	0	0	0	1	1
1.131972051	0.938318377	2. Female	2. 40-59	Non-Hispanic White	2. $20,000 to $44,999	0	Renter	4. BA or above	Married	2. Rented for cash	3	1. Married	0	0	1	3	0
1.366457269	1.465190436	1. Male	2. 40-59	Non-Hispanic White	3. $45,000 to $74,999	0	Home owner	2. HS graduate or equivalent	Married	1. Owned or being bought by you or someone in your household	5	1. Married	0	0	1	5	0
0.522936553	0.628127644	2. Female	2. 40-59	Hispanic	2. $20,000 to $44,999	1	Home owner	3. Some college	Never married	1. Owned or being bought by you or someone in your household	2	3. Never married	0	1	0	2	0
1.330285101	2.330579029	2. Female	3. 60+	Hispanic	1. $0 to $19,999	1	Home owner	1. No HS diploma	Married	1. Owned or being bought by you or someone in your household	4	1. Married	0	0	0	4	0
0.529514862	0.579234044	1. Male	2. 40-59	Non-Hispanic White	3. $45,000 to $74,999	0	Home owner	2. HS graduate or equivalent	Married	1. Owned or being bought by you or someone in your household	3	1. Married	0	0	1	3	0
1.99569765	1.492514418	1. Male	3. 60+	Non-Hispanic White	1. $0 to $19,999	1	Home owner	2. HS graduate or equivalent	Married	1. Owned or being bought by you or someone in your household	2	1. Married	0	0	0	2	0
0.730942314	0.835455403	2. Female	3. 60+	Non-Hispanic Black	4. $75,000+	1	Home owner	3. Some college	Widowed, divorced, separated	1. Owned or being bought by you or someone in your household	1	2. Widowed, divorced, or separated	0	0	0	1	0
1.62565152	1.580631466	2. Female	2. 40-59	Non-Hispanic White	2. $20,000 to $44,999	0	Renter	4. BA or above	Married	2. Rented for cash	3	1. Married	0	1	1	3	1
0.564555913	0.719776365	2. Female	2. 40-59	Non-Hispanic White	1. $0 to $19,999	0	Renter	2. HS graduate or equivalent	Living with partner	2. Rented for cash	2	4. Living with partner	0	0	0	2	0
4.332018978	2.952961906	1. Male	3. 60+	Hispanic	3. $45,000 to $74,999	0	Home owner	2. HS graduate or equivalent	Widowed, divorced, separated	1. Owned or being bought by you or someone in your household	4	2. Widowed, divorced, or separated	0	0	1	4	0
0.545840881	0.488693427	1. Male	3. 60+	Non-Hispanic White	3. $45,000 to $74,999	1	Home owner	3. Some college	Married	1. Owned or being bought by you or someone in your household	3	1. Married	0	0	0	3	0
1.672213801	1.097481553	1. Male	3. 60+	Non-Hispanic White	4. $75,000+	1	Home owner	4. BA or above	Never married	1. Owned or being bought by you or someone in your household	2	3. Never married	0	0	0	2	0
0.685040851	0.793538696	1. Male	1. 18-39	Hispanic	2. $20,000 to $44,999	0	Renter	3. Some college	Living with partner	2. Rented for cash	6	4. Living with partner	0	0	1	6	1
0.256433158	0.301074417	2. Female	3. 60+	Non-Hispanic White	2. $20,000 to $44,999	1	Home owner	3. Some college	Never married	1. Owned or being bought by you or someone in your household	1	3. Never married	0	0	0	1	0
1.010487866	0.961995618	1. Male	1. 18-39	Non-Hispanic White	3. $45,000 to $74,999	0	Renter	4. BA or above	Living with partner	2. Rented for cash	2	4. Living with partner	0	0	0	2	0
0.104970171	0.186604795	2. Female	1. 18-39	Hispanic	2. $20,000 to $44,999	0	Renter	3. Some college	Never married	2. Rented for cash	2	3. Never married	0	0	0	2	0
0.695000052	0.529808896	1. Male	3. 60+	Non-Hispanic White	3. $45,000 to $74,999	1	Renter	3. Some college	Living with partner	2. Rented for cash	2	4. Living with partner	1	0	0	2	1
0.538699934	0.585924838	1. Male	1. 18-39	Non-Hispanic White	4. $75,000+	1	Home owner	4. BA or above	Married	1. Owned or being bought by you or someone in your household	6	1. Married	0	0	0	5	1
2.033765205	2.025354231	2. Female	2. 40-59	Non-Hispanic White	1. $0 to $19,999	0	Renter	2. HS graduate or equivalent	Widowed, divorced, separated	2. Rented for cash	1	2. Widowed, divorced, or separated	0	0	0	1	1
0.779657063	0.75789426	1. Male	1. 18-39	Other Race - Including Multi-Racial and Non-Hispanic Asian	4. $75,000+	1	Home owner	4. BA or above	Living with partner	1. Owned or being bought by you or someone in your household	2	4. Living with partner	0	1	0	2	1
0.373637213	0.352693534	2. Female	2. 40-59	Non-Hispanic White	4. $75,000+	1	Home owner	3. Some college	Married	1. Owned or being bought by you or someone in your household	4	1. Married	0	0	0	5	0
0.766164513	0.438999699	2. Female	1. 18-39	Hispanic	1. $0 to $19,999	0	Occupied without payment	3. Some college	Never married	3. Occupied without payment of cash rent	5	3. Never married	0	0	1	5	0
0.170186847	0.214185207	2. Female	1. 18-39	Non-Hispanic White	4. $75,000+	0	Renter	3. Some college	Married	2. Rented for cash	6	1. Married	0	0	0	6	0
0.177245142	0.235474452	1. Male	1. 18-39	Non-Hispanic White	2. $20,000 to $44,999	0	Renter	3. Some college	Married	2. Rented for cash	2	1. Married	0	0	0	2	0
0.915621291	1.135758544	1. Male	2. 40-59	Non-Hispanic Black	1. $0 to $19,999	1	Home owner	4. BA or above	Married	1. Owned or being bought by you or someone in your household	2	1. Married	0	0	0	2	0
0.465358389	0.410844783	2. Female	1. 18-39	Non-Hispanic White	4. $75,000+	1	Home owner	4. BA or above	Married	1. Owned or being bought by you or someone in your household	2	1. Married	0	0	0	2	0
0.659495651	1.107120423	2. Female	1. 18-39	Hispanic	3. $45,000 to $74,999	0	Renter	3. Some college	Married	2. Rented for cash	6	1. Married	0	0	0	5	0
0.860395471	1.139066242	1. Male	1. 18-39	Non-Hispanic White	2. $20,000 to $44,999	0	Renter	4. BA or above	Never married	2. Rented for cash	4	3. Never married	0	0	1	4	0
1.077592139	0.765359227	1. Male	3. 60+	Non-Hispanic White	2. $20,000 to $44,999	1	Home owner	3. Some college	Married	1. Owned or being bought by you or someone in your household	2	1. Married	0	0	0	2	0
3.548491286	2.688980209	1. Male	3. 60+	Non-Hispanic White	4. $75,000+	1	Home owner	1. No HS diploma	Married	1. Owned or being bought by you or someone in your household	2	1. Married	0	0	0	2	0
1.091583489	0.987238285	1. Male	2. 40-59	Non-Hispanic White	4. $75,000+	1	Home owner	4. BA or above	Married	1. Owned or being bought by you or someone in your household	5	1. Married	0	0	0	5	0
1.313765661	0.898098116	1. Male	3. 60+	Non-Hispanic White	2. $20,000 to $44,999	1	Home owner	4. BA or above	Never married	1. Owned or being bought by you or someone in your household	1	3. Never married	0	0	0	1	0
1.902086697	1.78765354	2. Female	1. 18-39	Non-Hispanic White	3. $45,000 to $74,999	0	Home owner	2. HS graduate or equivalent	Married	1. Owned or being bought by you or someone in your household	5	1. Married	0	0	0	4	0
0.468858377	0.421573356	2. Female	3. 60+	Non-Hispanic White	4. $75,000+	1	Home owner	4. BA or above	Widowed, divorced, separated	1. Owned or being bought by you or someone in your household	1	2. Widowed, divorced, or separated	0	0	0	1	0
1.093562363	1.619524431	2. Female	1. 18-39	Other Race - Including Multi-Racial and Non-Hispanic Asian	3. $45,000 to $74,999	0	Renter	1. No HS diploma	Widowed, divorced, separated	2. Rented for cash	6	2. Widowed, divorced, or separated	0	0	1	6	0
1.1909762	0.838094753	2. Female	3. 60+	Non-Hispanic White	1. $0 to $19,999		Home owner	3. Some college	Widowed, divorced, separated	1. Owned or being bought by you or someone in your household	3	2. Widowed, divorced, or separated	0	0	0	3	0
0.400152681	0.443228009	1. Male	2. 40-59	Non-Hispanic White	4. $75,000+	1	Home owner	3. Some college	Married	1. Owned or being bought by you or someone in your household	5	1. Married	0	0	1	5	1
2.708861608	2.466738644	1. Male	3. 60+	Non-Hispanic Black	4. $75,000+	1	Home owner	4. BA or above	Married	1. Owned or being bought by you or someone in your household	3	1. Married	0	0	0	3	0
0.535989723	0.748126682	2. Female	2. 40-59	Non-Hispanic White	4. $75,000+	1	Renter	2. HS graduate or equivalent	Widowed, divorced, separated	2. Rented for cash	1	2. Widowed, divorced, or separated	0	0	0	1	0
0.214618375	0.179018596	2. Female	1. 18-39	Non-Hispanic White	3. $45,000 to $74,999	1	Home owner	3. Some college	Married	1. Owned or being bought by you or someone in your household	5	1. Married	0	0	0	4	0
0.372398114	0.363369106	2. Female	2. 40-59	Non-Hispanic White	2. $20,000 to $44,999	0	Renter	3. Some college	Widowed, divorced, separated	2. Rented for cash	2	2. Widowed, divorced, or separated	0	0	1	2	1
2.426216043	3.329759374	2. Female	3. 60+	Non-Hispanic White	4. $75,000+	1	Home owner	1. No HS diploma	Widowed, divorced, separated	1. Owned or being bought by you or someone in your household	1	2. Widowed, divorced, or separated	0	0	0	1	0
1.694096366	2.092341777	2. Female	3. 60+	Non-Hispanic White	1. $0 to $19,999	0	Home owner	1. No HS diploma	Married	1. Owned or being bought by you or someone in your household	2	1. Married	1	0	1	2	1
0.569979322	0.574085439	2. Female	1. 18-39	Non-Hispanic White	4. $75,000+	1	Renter	3. Some college	Married	2. Rented for cash	3	1. Married	1	0	0	3	0
0.485782957	0.406093342	2. Female	2. 40-59	Non-Hispanic White	3. $45,000 to $74,999	1	Home owner	3. Some college	Married	1. Owned or being bought by you or someone in your household	3	1. Married	0	0	0	3	0
0.192864791	0.493781734	1. Male	1. 18-39	Hispanic	4. $75,000+	1	Occupied without payment	4. BA or above	Living with partner	3. Occupied without payment of cash rent	2	4. Living with partner	0	0	0	2	0
1.435566231	1.326566779	2. Female	3. 60+	Other Race - Including Multi-Racial and Non-Hispanic Asian	3. $45,000 to $74,999	0	Home owner	3. Some college	Married	1. Owned or being bought by you or someone in your household	2	1. Married	0	0	1	2	0
0.936480775	0.646381527	1. Male	2. 40-59	Non-Hispanic White	2. $20,000 to $44,999	1	Home owner	3. Some college	Married	1. Owned or being bought by you or someone in your household	3	1. Married	0	0	0	3	0
0.452338047	0.684594072	2. Female	2. 40-59	Non-Hispanic Black	2. $20,000 to $44,999	0	Renter	3. Some college	Never married	2. Rented for cash	2	3. Never married	0	0	0	2	0
0.781594541	0.69592291	1. Male	2. 40-59	Non-Hispanic White	1. $0 to $19,999	0	Renter	3. Some college	Never married	2. Rented for cash	2	3. Never married	0	0	1	2	1
0.505402805	0.567908735	1. Male	2. 40-59	Non-Hispanic White	4. $75,000+	1	Renter	4. BA or above	Married	2. Rented for cash	2	1. Married	0	0	0	2	0
1.552483705	1.437174195	2. Female	2. 40-59	Non-Hispanic White	3. $45,000 to $74,999	1	Occupied without payment	4. BA or above	Married	3. Occupied without payment of cash rent	4	1. Married	0	0	0	4	0
0.576214356	1.053938736	2. Female	3. 60+	Non-Hispanic Black	1. $0 to $19,999	0	Renter	3. Some college	Never married	2. Rented for cash	4	3. Never married	0	0	1	4	0
1.990033559	1.419157647	1. Male	3. 60+	Hispanic	2. $20,000 to $44,999	0	Renter	2. HS graduate or equivalent	Widowed, divorced, separated	2. Rented for cash	1	2. Widowed, divorced, or separated	0	0	0	1	0
0.436801598	0.41409453	1. Male	1. 18-39	Non-Hispanic White	2. $20,000 to $44,999	0	Renter	3. Some college	Married	2. Rented for cash	5	1. Married	0	0	0	4	0
0.36600032	0.234207982	2. Female	1. 18-39	Other Race - Including Multi-Racial and Non-Hispanic Asian	2. $20,000 to $44,999	0	Renter	3. Some college	Married	2. Rented for cash	6	1. Married	1	0	0	6	1
1.754288767	1.662951981	2. Female	2. 40-59	Non-Hispanic White	3. $45,000 to $74,999	0	Home owner	4. BA or above	Married	1. Owned or being bought by you or someone in your household	2	1. Married	0	0	0	2	1
1.352273089	1.493578366	2. Female	3. 60+	Non-Hispanic White	2. $20,000 to $44,999	1	Home owner	4. BA or above	Married	1. Owned or being bought by you or someone in your household	2	1. Married	1	0	0	2	0
0.764286125	0.922745037	1. Male	1. 18-39	Other Race - Including Multi-Racial and Non-Hispanic Asian			Home owner	4. BA or above	Married	1. Owned or being bought by you or someone in your household	6	1. Married	0	0	0	5	0
0.488998819	0.591770197	2. Female	2. 40-59	Non-Hispanic White	1. $0 to $19,999	1	Home owner	2. HS graduate or equivalent	Widowed, divorced, separated	1. Owned or being bought by you or someone in your household	1	2. Widowed, divorced, or separated	0	0	0	1	0
1.232206477	1.015503458	2. Female	2. 40-59	Non-Hispanic White	1. $0 to $19,999	0	Home owner	3. Some college	Married	1. Owned or being bought by you or someone in your household	4	1. Married	0	0	1	4	1
0.301375474	0.187257293	2. Female	1. 18-39	Hispanic	3. $45,000 to $74,999	0	Home owner	3. Some college	Living with partner	1. Owned or being bought by you or someone in your household	4	4. Living with partner	1	0	1	3	0
1.368019877	1.8756606	2. Female	3. 60+	Non-Hispanic Black	4. $75,000+	1	Home owner	3. Some college	Married	1. Owned or being bought by you or someone in your household	6	1. Married	0	0	0	4	0
2.426802485	1.532700614	2. Female	1. 18-39	Non-Hispanic Black	3. $45,000 to $74,999	1	Home owner	4. BA or above	Living with partner	1. Owned or being bought by you or someone in your household	2	4. Living with partner	0	0	0	2	0
1.486181679	2.193218028	2. Female	2. 40-59	Non-Hispanic Black	4. $75,000+	1	Home owner	4. BA or above	Married	1. Owned or being bought by you or someone in your household	3	1. Married	0	0	0	3	0
0.616319134	0.722813324	2. Female	3. 60+	Non-Hispanic White	3. $45,000 to $74,999	1	Home owner	3. Some college	Married	1. Owned or being bought by you or someone in your household	3	1. Married	0	0	0	3	0
0.329576662	0.444155133	1. Male	1. 18-39	Other Race - Including Multi-Racial and Non-Hispanic Asian	4. $75,000+	1	Renter	4. BA or above	Never married	2. Rented for cash	5	3. Never married	0	1	0	5	0
2.618661626	2.021483859	2. Female	3. 60+	Other Race - Including Multi-Racial and Non-Hispanic Asian	3. $45,000 to $74,999	1	Home owner	4. BA or above	Married	1. Owned or being bought by you or someone in your household	2	1. Married	0	0	0	2	0
0.849670725	0.882498837	1. Male	1. 18-39	Non-Hispanic Black	1. $0 to $19,999	1	Renter	3. Some college	Never married	2. Rented for cash	1	3. Never married	0	0	0	1	0
1.027983987	1.027790709	1. Male	2. 40-59	Non-Hispanic White	4. $75,000+	1	Home owner	4. BA or above	Married	1. Owned or being bought by you or someone in your household	3	1. Married	0	1	1	3	0
0.609510151	0.713737678	1. Male	1. 18-39	Other Race - Including Multi-Racial and Non-Hispanic Asian	4. $75,000+	1	Renter	4. BA or above	Married	2. Rented for cash	2	1. Married	0	0	0	2	0
0.353537733	0.312879641	1. Male	1. 18-39	Non-Hispanic White	4. $75,000+	1	Home owner	3. Some college	Married	1. Owned or being bought by you or someone in your household	6	1. Married	1	0	0	4	0
0.362523459	0.264181134	2. Female	1. 18-39	Non-Hispanic White	3. $45,000 to $74,999	1	Renter	3. Some college	Never married	2. Rented for cash	3	3. Never married	0	0	1	3	0
0.889713107	0.918823085	1. Male	2. 40-59	Non-Hispanic White	4. $75,000+	1	Occupied without payment	4. BA or above	Married	3. Occupied without payment of cash rent	4	1. Married	0	0	0	4	0
0.457640287	0.442452827	2. Female	1. 18-39	Non-Hispanic White	4. $75,000+	1	Home owner	3. Some college	Married	1. Owned or being bought by you or someone in your household	6	1. Married	0	0	0	6	0
1.516217399	1.108689758	1. Male	3. 60+	Non-Hispanic White	4. $75,000+	1	Home owner	4. BA or above	Living with partner	1. Owned or being bought by you or someone in your household	2	4. Living with partner	0	0	0	2	0
1.21219412	1.467225354	2. Female	3. 60+	Non-Hispanic White	3. $45,000 to $74,999	1	Home owner	2. HS graduate or equivalent	Married	1. Owned or being bought by you or someone in your household	2	1. Married	0	0	0	2	0
1.247474002	1.024093319	1. Male	3. 60+	Non-Hispanic White	4. $75,000+	1	Home owner	4. BA or above	Married	1. Owned or being bought by you or someone in your household	2	1. Married	0	0	0	2	0
4.36346541	6.181360327	2. Female	1. 18-39	Non-Hispanic White	2. $20,000 to $44,999	0	Renter	1. No HS diploma	Living with partner	2. Rented for cash	5	4. Living with partner	0	0	0	5	0
0.824210522	0.790937351	2. Female	1. 18-39	Non-Hispanic White	4. $75,000+	1	Renter	3. Some college	Married	2. Rented for cash	2	1. Married	0	0	0	2	0
0.734598503	1.499210821	2. Female	1. 18-39	Non-Hispanic White	4. $75,000+	1	Home owner	4. BA or above	Never married	1. Owned or being bought by you or someone in your household	6	3. Never married	0	0	0	5	0
0.698625566	0.595908694	1. Male	2. 40-59	Non-Hispanic White	4. $75,000+	1	Home owner	3. Some college	Married	1. Owned or being bought by you or someone in your household	2	1. Married	0	0	0	2	1
1.296549016	1.534527471	2. Female	3. 60+	Non-Hispanic White	2. $20,000 to $44,999	1	Home owner	2. HS graduate or equivalent	Widowed, divorced, separated	1. Owned or being bought by you or someone in your household	1	2. Widowed, divorced, or separated	0	0	0	1	1
0.657184789	0.70538864	2. Female	1. 18-39	Non-Hispanic White	2. $20,000 to $44,999	0	Home owner	3. Some college	Married	1. Owned or being bought by you or someone in your household	2	1. Married	0	0	0	2	0
1.220163537	0.742574884	2. Female	1. 18-39	Hispanic	1. $0 to $19,999	0	Renter	2. HS graduate or equivalent	Never married	2. Rented for cash	2	3. Never married	0	0	1	2	0
1.084638114	1.087531782	1. Male	1. 18-39	Non-Hispanic White	3. $45,000 to $74,999	0	Renter	4. BA or above	Living with partner	2. Rented for cash	2	4. Living with partner	1	0	0	2	0
1.766731003	1.111934465	1. Male	3. 60+	Non-Hispanic White	3. $45,000 to $74,999	1	Home owner	4. BA or above	Widowed, divorced, separated	1. Owned or being bought by you or someone in your household	1	2. Widowed, divorced, or separated	0	0	0	1	0
0.486633046	0.456443297	2. Female	1. 18-39	Non-Hispanic White	4. $75,000+	1	Home owner	4. BA or above	Married	1. Owned or being bought by you or someone in your household	4	1. Married	0	0	0	3	0
0.461645969	0.412263601	1. Male	3. 60+	Hispanic	2. $20,000 to $44,999	1	Renter	3. Some college	Widowed, divorced, separated	2. Rented for cash	1	2. Widowed, divorced, or separated	0	0	0	1	0
0.939882565	1.104347465	2. Female	1. 18-39	Other Race - Including Multi-Racial and Non-Hispanic Asian	4. $75,000+	0	Renter	2. HS graduate or equivalent	Living with partner	2. Rented for cash	6	4. Living with partner	0	0	0	5	1
0.338377797	0.33221608	2. Female	1. 18-39	Non-Hispanic White	4. $75,000+	1	Home owner	4. BA or above	Married	1. Owned or being bought by you or someone in your household	3	1. Married	0	0	0	3	0
0.552359333	0.75215233	2. Female	2. 40-59	Non-Hispanic White	3. $45,000 to $74,999	1	Renter	4. BA or above	Widowed, divorced, separated	2. Rented for cash	2	2. Widowed, divorced, or separated	0	0	1	2	1
0.232201222	0.728402246	1. Male	1. 18-39	Hispanic	4. $75,000+	1	Renter	3. Some college	Never married	2. Rented for cash	6	3. Never married	0	0	1	6	1
1.333435204	1.385033458	2. Female	2. 40-59	Non-Hispanic White	1. $0 to $19,999	0	Renter	4. BA or above	Married	2. Rented for cash	2	1. Married	0	0	1	2	0
0.515096268	0.404468108	2. Female	1. 18-39	Non-Hispanic Black	2. $20,000 to $44,999	0	Renter	3. Some college	Never married	2. Rented for cash	3	3. Never married	0	1	0	2	1
0.324837896	0.357652445	1. Male	2. 40-59	Non-Hispanic White	4. $75,000+	1	Home owner	3. Some college	Married	1. Owned or being bought by you or someone in your household	3	1. Married	0	0	0	2	0
1.810887037	1.453141375	1. Male	1. 18-39	Other Race - Including Multi-Racial and Non-Hispanic Asian	1. $0 to $19,999	1	Occupied without payment	2. HS graduate or equivalent	Living with partner	3. Occupied without payment of cash rent	5	4. Living with partner	0	0	1	4	0
1.732718147	1.522608736	1. Male	2. 40-59	Non-Hispanic White	3. $45,000 to $74,999	1	Home owner	2. HS graduate or equivalent	Married	1. Owned or being bought by you or someone in your household	4	1. Married	0	0	0	3	0
0.82566705	0.640259662	1. Male	2. 40-59	Non-Hispanic White	3. $45,000 to $74,999	1	Home owner	3. Some college	Married	1. Owned or being bought by you or someone in your household	6	1. Married	0	0	0	6	0
1.453798869	1.295021418	1. Male	1. 18-39	Non-Hispanic White	4. $75,000+	1	Home owner	4. BA or above	Married	1. Owned or being bought by you or someone in your household	5	1. Married	0	0	0	4	0
1.503836851	1.21485144	2. Female	3. 60+	Non-Hispanic White	2. $20,000 to $44,999	1	Home owner	3. Some college	Widowed, divorced, separated	1. Owned or being bought by you or someone in your household	6	2. Widowed, divorced, or separated	0	0	1	6	0
0.177810218	0.205506976	2. Female	1. 18-39	Other Race - Including Multi-Racial and Non-Hispanic Asian	2. $20,000 to $44,999	0	Renter	4. BA or above	Married	2. Rented for cash	2	1. Married	0	0	0	2	0
0.05949684	0.119435766	2. Female	2. 40-59	Non-Hispanic White			Renter	3. Some college	Never married	2. Rented for cash	1	3. Never married	1	0	1	1	0
0.677631449	0.773715856	2. Female	3. 60+	Non-Hispanic White	2. $20,000 to $44,999	1	Home owner	3. Some college	Widowed, divorced, separated	1. Owned or being bought by you or someone in your household	5	2. Widowed, divorced, or separated	0	0	0	3	0
1.407870267	1.223065617	1. Male	1. 18-39	Hispanic	4. $75,000+	1	Home owner	4. BA or above	Married	1. Owned or being bought by you or someone in your household	6	1. Married	0	0	0	5	0
0.568883961	0.588658499	2. Female	3. 60+	Non-Hispanic White	4. $75,000+	1	Home owner	3. Some college	Married	1. Owned or being bought by you or someone in your household	2	1. Married	0	0	0	2	0
0.398072351	0.575936142	1. Male	1. 18-39	Non-Hispanic White	4. $75,000+	1	Home owner	3. Some college	Widowed, divorced, separated	1. Owned or being bought by you or someone in your household	2	2. Widowed, divorced, or separated	0	0	0	2	0
1.301129733	0.906802354	1. Male	3. 60+	Non-Hispanic White	2. $20,000 to $44,999	1	Renter	4. BA or above	Widowed, divorced, separated	2. Rented for cash	1	2. Widowed, divorced, or separated	0	0	0	1	0
4.41519405	4.29972038	1. Male	1. 18-39	Hispanic	3. $45,000 to $74,999	0	Renter	2. HS graduate or equivalent	Married	2. Rented for cash	4	1. Married	0	0	0	5	0
0.287351157	0.329962152	1. Male	2. 40-59	Other Race - Including Multi-Racial and Non-Hispanic Asian	4. $75,000+	0	Renter	3. Some college	Married	2. Rented for cash	2	1. Married	0	0	0	2	0
1.076422382	2.776738428	1. Male	1. 18-39	Non-Hispanic White	3. $45,000 to $74,999	1	Renter	3. Some college	Never married	2. Rented for cash	3	3. Never married	0	0	0	3	0
0.69000935	0.744476853	2. Female	2. 40-59	Non-Hispanic White	2. $20,000 to $44,999	1	Home owner	2. HS graduate or equivalent	Married	1. Owned or being bought by you or someone in your household	4	1. Married	0	0	0	4	0
0.522937332	0.519022697	1. Male	1. 18-39	Other Race - Including Multi-Racial and Non-Hispanic Asian	4. $75,000+	1	Renter	3. Some college	Living with partner	2. Rented for cash	5	4. Living with partner	1	0	1	5	1
0.792480345	0.558711734	2. Female	1. 18-39	Hispanic	4. $75,000+	1	Occupied without payment	4. BA or above	Married	3. Occupied without payment of cash rent	6	1. Married	0	0	0	4	0
0.720122827	1.161125622	2. Female	1. 18-39	Hispanic	2. $20,000 to $44,999	0	Renter	3. Some college	Never married	2. Rented for cash	2	3. Never married	0	0	0	2	0
1.238485598	1.106905532	2. Female	2. 40-59	Non-Hispanic White	3. $45,000 to $74,999	1	Home owner	4. BA or above	Married	1. Owned or being bought by you or someone in your household	2	1. Married	1	0	0	2	1
1.514397949	2.668719855	1. Male	1. 18-39	Non-Hispanic White	3. $45,000 to $74,999	0	Renter	4. BA or above	Never married	2. Rented for cash	3	3. Never married	0	0	0	3	0
1.464971106	1.313944679	2. Female	1. 18-39	Non-Hispanic White	3. $45,000 to $74,999	0	Renter	4. BA or above	Widowed, divorced, separated	2. Rented for cash	5	2. Widowed, divorced, or separated	0	0	0	5	0
0.718529958	0.583601087	1. Male	2. 40-59	Non-Hispanic White	2. $20,000 to $44,999	0	Home owner	3. Some college	Living with partner	1. Owned or being bought by you or someone in your household	3	4. Living with partner	1	0	1	3	1
0.416811861	0.574857997	2. Female	2. 40-59	Non-Hispanic White	4. $75,000+	0	Renter	4. BA or above	Never married	2. Rented for cash	1	3. Never married	0	0	0	1	0
1.343849072	1.158264293	2. Female	3. 60+	Non-Hispanic White			Home owner	2. HS graduate or equivalent	Widowed, divorced, separated	1. Owned or being bought by you or someone in your household	3	2. Widowed, divorced, or separated	0	0	0	3	0
0.590297512	0.917266558	2. Female	2. 40-59	Non-Hispanic Black	2. $20,000 to $44,999	0	Renter	3. Some college	Never married	2. Rented for cash	3	3. Never married	1	0	0	4	0
0.924444542	0.863472936	1. Male	1. 18-39	Non-Hispanic White	3. $45,000 to $74,999	0	Home owner	3. Some college	Never married	1. Owned or being bought by you or someone in your household	3	3. Never married	0	0	0	4	0
1.883856208	2.267530583	2. Female	2. 40-59	Non-Hispanic Black	2. $20,000 to $44,999	0	Home owner	2. HS graduate or equivalent	Married	1. Owned or being bought by you or someone in your household	2	1. Married	0	0	1	2	0
0.702664886	0.394716892	2. Female	1. 18-39	Non-Hispanic White	1. $0 to $19,999	1	Renter	3. Some college	Never married	2. Rented for cash	5	3. Never married	0	1	1	5	1
0.340561401	0.819383473	2. Female	2. 40-59	Hispanic	1. $0 to $19,999	0	Occupied without payment	1. No HS diploma	Never married	3. Occupied without payment of cash rent	3	3. Never married	0	0	1	4	0
2.052784691	1.926223464	2. Female	2. 40-59	Other Race - Including Multi-Racial and Non-Hispanic Asian	4. $75,000+	1	Home owner	4. BA or above	Married	1. Owned or being bought by you or someone in your household	5	1. Married	0	0	0	5	0
0.210446687	0.20568587	1. Male	3. 60+	Non-Hispanic White	4. $75,000+	0	Renter	3. Some college	Married	2. Rented for cash	3	1. Married	0	0	1	3	0
1.118241361	1.184649314	2. Female	1. 18-39	Non-Hispanic White	2. $20,000 to $44,999	0	Renter	4. BA or above	Never married	2. Rented for cash	3	3. Never married	1	0	0	3	1
2.26153331	1.922511819	1. Male	2. 40-59	Non-Hispanic Black	3. $45,000 to $74,999	1	Home owner	4. BA or above	Married	1. Owned or being bought by you or someone in your household	2	1. Married	0	0	0	2	0
0.219035438	0.175817738	2. Female	1. 18-39	Hispanic	4. $75,000+	1	Home owner	3. Some college	Married	1. Owned or being bought by you or someone in your household	4	1. Married	1	0	0	3	0
1.110342201	1.132792781	1. Male	3. 60+	Non-Hispanic White	3. $45,000 to $74,999	1	Home owner	2. HS graduate or equivalent	Married	1. Owned or being bought by you or someone in your household	3	1. Married	0	0	0	3	1
0.557353146	0.563291538	2. Female	1. 18-39	Non-Hispanic White	4. $75,000+	1	Home owner	3. Some college	Married	1. Owned or being bought by you or someone in your household	6	1. Married	0	0	0	5	0
1.334555382	1.160751808	1. Male	3. 60+	Non-Hispanic White	4. $75,000+	1	Home owner	4. BA or above	Married	1. Owned or being bought by you or someone in your household	3	1. Married	0	0	0	3	0
0.477865297	0.554933122	1. Male	1. 18-39	Non-Hispanic White	1. $0 to $19,999	0	Home owner	2. HS graduate or equivalent	Never married	1. Owned or being bought by you or someone in your household	3	3. Never married	0	0	0	3	1
0.926175165	0.552380683	1. Male	3. 60+	Non-Hispanic White	3. $45,000 to $74,999	1	Home owner	3. Some college	Married	1. Owned or being bought by you or someone in your household	2	1. Married	0	0	0	2	0
0.651056335	0.563799974	1. Male	2. 40-59	Non-Hispanic White	1. $0 to $19,999	0	Home owner	4. BA or above	Widowed, divorced, separated	1. Owned or being bought by you or someone in your household	6	2. Widowed, divorced, or separated	0	0	0	6	1
0.616772457	0.968886643	2. Female	1. 18-39	Non-Hispanic Black	3. $45,000 to $74,999	0	Renter	3. Some college	Married	2. Rented for cash	6	1. Married	0	0	0	6	0
0.57451437	0.541592194	2. Female	2. 40-59	Non-Hispanic White	3. $45,000 to $74,999	1	Occupied without payment	3. Some college	Never married	3. Occupied without payment of cash rent	5	3. Never married	0	0	0	5	0
2.957663283	3.3637914	2. Female	2. 40-59	Non-Hispanic White	2. $20,000 to $44,999	0	Home owner	1. No HS diploma	Married	1. Owned or being bought by you or someone in your household	5	1. Married	0	0	0	6	0
0.572046234	0.936548821	1. Male	1. 18-39	Non-Hispanic White	1. $0 to $19,999	0	Renter	3. Some college	Never married	2. Rented for cash	5	3. Never married	0	1	1	5	0
2.432590128	1.598445466	1. Male	3. 60+	Non-Hispanic White	4. $75,000+	1	Home owner	4. BA or above	Married	1. Owned or being bought by you or someone in your household	3	1. Married	0	0	0	3	0
0.304535305	0.217885213	2. Female	1. 18-39	Non-Hispanic White	3. $45,000 to $74,999	0	Renter	3. Some college	Married	2. Rented for cash	2	1. Married	0	0	0	2	0
0.256769232	0.246437834	1. Male	2. 40-59	Non-Hispanic White	4. $75,000+	1	Renter	3. Some college	Married	2. Rented for cash	6	1. Married	0	1	1	6	0
0.354631695	0.325154828	1. Male	3. 60+	Non-Hispanic White	3. $45,000 to $74,999	1	Home owner	3. Some college	Widowed, divorced, separated	1. Owned or being bought by you or someone in your household	1	2. Widowed, divorced, or separated	0	0	0	1	0
0.537137154	0.557424219	2. Female	2. 40-59	Non-Hispanic White	4. $75,000+	1	Home owner	3. Some college	Married	1. Owned or being bought by you or someone in your household	5	1. Married	0	0	0	5	0
0.455801937	0.495909258	1. Male	1. 18-39	Non-Hispanic White	4. $75,000+	1	Home owner	3. Some college	Widowed, divorced, separated	1. Owned or being bought by you or someone in your household	2	2. Widowed, divorced, or separated	0	0	0	2	0
1.18057318	1.127134465	1. Male	2. 40-59	Non-Hispanic White	3. $45,000 to $74,999	1	Home owner	4. BA or above	Never married	1. Owned or being bought by you or someone in your household	1	3. Never married	0	0	0	1	0
0.749836254	0.578698864	1. Male	2. 40-59	Non-Hispanic White	4. $75,000+	1	Home owner	3. Some college	Married	1. Owned or being bought by you or someone in your household	3	1. Married	0	0	0	3	0
0.502508122	0.709341046	1. Male	1. 18-39	Non-Hispanic White	4. $75,000+	1	Renter	4. BA or above	Never married	2. Rented for cash	1	3. Never married	0	0	0	1	0
0.563440847	0.499142646	1. Male	3. 60+	Non-Hispanic White	4. $75,000+	1	Home owner	3. Some college	Married	1. Owned or being bought by you or someone in your household	3	1. Married	0	0	0	3	0
0.314415742	0.282064382	1. Male	2. 40-59	Non-Hispanic White	1. $0 to $19,999	0	Renter	3. Some college	Never married	2. Rented for cash	1	3. Never married	0	0	0	1	1
0.489947126	0.300713256	2. Female	1. 18-39	Hispanic	2. $20,000 to $44,999	0	Renter	3. Some college	Never married	2. Rented for cash	1	3. Never married	0	0	0	1	1
1.095218093	1.036816825	2. Female	3. 60+	Other Race - Including Multi-Racial and Non-Hispanic Asian	2. $20,000 to $44,999	0	Renter	3. Some college	Married	2. Rented for cash	2	1. Married	0	0	1	2	1
0.390323964	0.53305562	2. Female	3. 60+	Non-Hispanic White	1. $0 to $19,999	0	Renter	3. Some college	Never married	2. Rented for cash	1	3. Never married	0	0	1	1	0
0.295190973	0.55823743	1. Male	1. 18-39	Non-Hispanic White	4. $75,000+	1	Renter	4. BA or above	Married	2. Rented for cash	2	1. Married	0	0	0	2	0
0.469062726	0.55874027	2. Female	3. 60+	Non-Hispanic White	1. $0 to $19,999	0	Renter	3. Some college	Never married	2. Rented for cash	1	3. Never married	0	1	1	1	1
0.966886056	1.099545195	2. Female	3. 60+	Hispanic	2. $20,000 to $44,999	1	Home owner	3. Some college	Widowed, divorced, separated	1. Owned or being bought by you or someone in your household	1	2. Widowed, divorced, or separated	0	0	0	1	0
0.431497156	0.649551056	2. Female	3. 60+	Non-Hispanic Black	2. $20,000 to $44,999	0	Renter	3. Some college	Widowed, divorced, separated	2. Rented for cash	1	2. Widowed, divorced, or separated	0	0	0	1	0
0.950882807	0.701443439	1. Male	1. 18-39	Other Race - Including Multi-Racial and Non-Hispanic Asian	3. $45,000 to $74,999	1	Home owner	3. Some college	Married	1. Owned or being bought by you or someone in your household	5	1. Married	0	0	0	4	0
0.391297075	0.447942744	1. Male	1. 18-39	Non-Hispanic White	3. $45,000 to $74,999	1	Home owner	3. Some college	Never married	1. Owned or being bought by you or someone in your household	1	3. Never married	0	0	0	1	0
1.214170852	0.824625846	2. Female	1. 18-39	Non-Hispanic White	2. $20,000 to $44,999	0	Home owner	2. HS graduate or equivalent	Living with partner	1. Owned or being bought by you or someone in your household	6	4. Living with partner	0	1	0	6	0
0.641383961	0.412170967	2. Female	1. 18-39	Non-Hispanic White	3. $45,000 to $74,999	0	Occupied without payment	3. Some college	Living with partner	3. Occupied without payment of cash rent	3	4. Living with partner	1	1	1	2	0
0.468852658	0.605261965	2. Female	3. 60+	Non-Hispanic White	4. $75,000+	1	Home owner	3. Some college	Married	1. Owned or being bought by you or someone in your household	3	1. Married	0	0	0	3	0
0.668308974	0.430386879	2. Female	1. 18-39	Non-Hispanic White	3. $45,000 to $74,999	0	Renter	3. Some college	Living with partner	2. Rented for cash	6	4. Living with partner	0	0	0	6	0
1.271418346	0.899190445	1. Male	2. 40-59	Hispanic	4. $75,000+	1	Home owner	4. BA or above	Married	1. Owned or being bought by you or someone in your household	6	1. Married	0	0	0	6	0
0.396694616	0.538840114	2. Female	3. 60+	Non-Hispanic White	2. $20,000 to $44,999	0	Renter	3. Some college	Widowed, divorced, separated	2. Rented for cash	1	2. Widowed, divorced, or separated	1	0	0	3	0
0.344633431	0.535364629	1. Male	1. 18-39	Hispanic	3. $45,000 to $74,999	1	Home owner	3. Some college	Never married	1. Owned or being bought by you or someone in your household	3	3. Never married	0	0	0	3	0
1.616889571	2.057575676	1. Male	1. 18-39	Non-Hispanic White	3. $45,000 to $74,999	1	Home owner	3. Some college	Never married	1. Owned or being bought by you or someone in your household	1	3. Never married	0	0	0	1	0
0.234171816	0.283520185	1. Male	1. 18-39	Non-Hispanic White	4. $75,000+	1	Home owner	3. Some college	Never married	1. Owned or being bought by you or someone in your household	4	3. Never married	0	0	0	4	0
1.0493604	0.857972598	1. Male	3. 60+	Non-Hispanic White	2. $20,000 to $44,999	1	Home owner	4. BA or above	Married	1. Owned or being bought by you or someone in your household	2	1. Married	0	1	1	2	0
1.446757191	0.973261038	1. Male	3. 60+	Non-Hispanic White	3. $45,000 to $74,999	0	Renter	4. BA or above	Married	2. Rented for cash	2	1. Married	0	0	1	2	0
0.287355421	0.338115186	1. Male	1. 18-39	Non-Hispanic White	4. $75,000+	1	Home owner	3. Some college	Married	1. Owned or being bought by you or someone in your household	4	1. Married	0	0	0	3	0
6.234378859	8.343580915	1. Male	1. 18-39	Hispanic	1. $0 to $19,999	1	Home owner	2. HS graduate or equivalent	Never married	1. Owned or being bought by you or someone in your household	1	3. Never married	0	0	0	1	1
0.457512964	0.40092668	1. Male	3. 60+	Non-Hispanic White	2. $20,000 to $44,999	1	Home owner	3. Some college	Married	1. Owned or being bought by you or someone in your household	5	1. Married	0	0	0	3	0
0.53697961	0.434410615	2. Female	1. 18-39	Non-Hispanic White	3. $45,000 to $74,999	0	Renter	4. BA or above	Living with partner	2. Rented for cash	3	4. Living with partner	1	0	1	3	0
1.504874261	1.633545734	2. Female	3. 60+	Non-Hispanic White			Home owner	2. HS graduate or equivalent	Married	1. Owned or being bought by you or someone in your household	1	1. Married	0	0	0	1	0
0.610462392	0.467029648	1. Male	3. 60+	Non-Hispanic White	3. $45,000 to $74,999	1	Home owner	3. Some college	Married	1. Owned or being bought by you or someone in your household	2	1. Married	0	0	0	2	0
0.724215166	1.108664741	1. Male	1. 18-39	Hispanic	4. $75,000+	0	Home owner	4. BA or above	Married	1. Owned or being bought by you or someone in your household	6	1. Married	0	0	0	5	0
0.277947344	0.341338895	1. Male	1. 18-39	Other Race - Including Multi-Racial and Non-Hispanic Asian	4. $75,000+	1	Occupied without payment	4. BA or above	Married	3. Occupied without payment of cash rent	2	1. Married	0	0	0	2	0
1.660782519	2.040537124	2. Female	3. 60+	Non-Hispanic White	2. $20,000 to $44,999	1	Home owner	2. HS graduate or equivalent	Married	1. Owned or being bought by you or someone in your household	3	1. Married	0	0	0	3	0
0.160147577	0.246924976	1. Male	1. 18-39	Non-Hispanic White	3. $45,000 to $74,999	1	Renter	3. Some college	Married	2. Rented for cash	4	1. Married	0	0	0	3	1
0.656556576	0.439161742	1. Male	3. 60+	Non-Hispanic White	3. $45,000 to $74,999	1	Home owner	3. Some college	Married	1. Owned or being bought by you or someone in your household	3	1. Married	0	0	0	3	0
1.016724192	1.00915487	2. Female	3. 60+	Non-Hispanic White	1. $0 to $19,999	1	Renter	3. Some college	Widowed, divorced, separated	2. Rented for cash	2	2. Widowed, divorced, or separated	0	0	0	2	1
0.577118372	0.69182935	2. Female	3. 60+	Non-Hispanic White	2. $20,000 to $44,999	1	Renter	3. Some college	Widowed, divorced, separated	2. Rented for cash	1	2. Widowed, divorced, or separated	0	0	0	1	0
1.165411962	1.154824998	2. Female	3. 60+	Hispanic	2. $20,000 to $44,999	1	Home owner	3. Some college	Married	1. Owned or being bought by you or someone in your household	2	1. Married	0	1	0	2	0
0.207136063	0.228122221	1. Male	2. 40-59	Non-Hispanic White	4. $75,000+	1	Renter	3. Some college	Widowed, divorced, separated	2. Rented for cash	1	2. Widowed, divorced, or separated	0	0	0	1	0
0.336454248	0.272369311	2. Female	1. 18-39	Non-Hispanic White	4. $75,000+	1	Home owner	3. Some college	Never married	1. Owned or being bought by you or someone in your household	3	3. Never married	0	0	0	3	1
0.981472669	0.975690398	2. Female	1. 18-39	Hispanic	3. $45,000 to $74,999	1	Home owner	3. Some college	Living with partner	1. Owned or being bought by you or someone in your household	6	4. Living with partner	0	0	0	4	0
0.40729109	0.395719001	1. Male	3. 60+	Non-Hispanic White	1. $0 to $19,999	0	Home owner	3. Some college	Widowed, divorced, separated	1. Owned or being bought by you or someone in your household	1	2. Widowed, divorced, or separated	0	0	1	1	1
3.43694193	2.23128314	1. Male	3. 60+	Non-Hispanic White	3. $45,000 to $74,999	0	Home owner	2. HS graduate or equivalent	Widowed, divorced, separated	1. Owned or being bought by you or someone in your household	4	2. Widowed, divorced, or separated	0	0	0	4	0
0.320425184	0.340625367	1. Male	2. 40-59	Non-Hispanic White	4. $75,000+	0	Home owner	3. Some college	Married	1. Owned or being bought by you or someone in your household	3	1. Married	0	0	1	3	0
0.347490314	0.324030291	2. Female	3. 60+	Non-Hispanic White	2. $20,000 to $44,999	0	Home owner	3. Some college	Widowed, divorced, separated	1. Owned or being bought by you or someone in your household	1	2. Widowed, divorced, or separated	0	1	1	1	0
0.249248772	0.372712771	1. Male	1. 18-39	Non-Hispanic White	4. $75,000+	1	Home owner	4. BA or above	Widowed, divorced, separated	1. Owned or being bought by you or someone in your household	2	2. Widowed, divorced, or separated	0	0	1	2	0
1.730068148	1.269791574	1. Male	2. 40-59	Non-Hispanic White	4. $75,000+	1	Renter	4. BA or above	Never married	2. Rented for cash	1	3. Never married	0	0	1	1	1
0.85925754	0.70632223	2. Female	2. 40-59	Non-Hispanic White	3. $45,000 to $74,999	0	Home owner	3. Some college	Married	1. Owned or being bought by you or someone in your household	4	1. Married	0	0	0	4	0
0.499636	0.425172503	1. Male	3. 60+	Non-Hispanic White	2. $20,000 to $44,999	1	Home owner	3. Some college	Married	1. Owned or being bought by you or someone in your household	2	1. Married	0	0	0	2	0
5.413005846	7.718810256	2. Female	1. 18-39	Hispanic	1. $0 to $19,999	0	Occupied without payment	1. No HS diploma	Living with partner	3. Occupied without payment of cash rent	5	4. Living with partner	1	1	1	5	1
0.423555231	0.294279147	2. Female	1. 18-39	Hispanic	3. $45,000 to $74,999	0	Home owner	3. Some college	Married	1. Owned or being bought by you or someone in your household	6	1. Married	0	0	0	6	0
1.533475449	1.970367189	2. Female	3. 60+	Other Race - Including Multi-Racial and Non-Hispanic Asian	4. $75,000+	1	Home owner	4. BA or above	Married	1. Owned or being bought by you or someone in your household	2	1. Married	0	0	0	2	0
0.503695332	0.492293901	2. Female	1. 18-39	Hispanic	3. $45,000 to $74,999	0	Home owner	3. Some college	Married	1. Owned or being bought by you or someone in your household	6	1. Married	1	0	0	5	0
0.501191339	0.583971603	2. Female	3. 60+	Non-Hispanic White	2. $20,000 to $44,999	1	Home owner	3. Some college	Widowed, divorced, separated	1. Owned or being bought by you or someone in your household	1	2. Widowed, divorced, or separated	1	0	0	1	0
0.084221656	0.190738848	2. Female	1. 18-39	Hispanic	2. $20,000 to $44,999	0	Renter	3. Some college	Never married	2. Rented for cash	6	3. Never married	0	1	1	6	0
0.681277944	0.643965313	2. Female	1. 18-39	Non-Hispanic White	4. $75,000+	0	Home owner	3. Some college	Married	1. Owned or being bought by you or someone in your household	4	1. Married	0	0	0	4	0
1.664304622	2.498927855	1. Male	1. 18-39	Hispanic	1. $0 to $19,999	1	Home owner	3. Some college	Never married	1. Owned or being bought by you or someone in your household	6	3. Never married	0	0	0	6	0
0.962186967	1.010377095	1. Male	3. 60+	Non-Hispanic Black	2. $20,000 to $44,999	1	Renter	3. Some college	Never married	2. Rented for cash	1	3. Never married	0	0	1	1	0
1.003978981	0.762866689	1. Male	3. 60+	Non-Hispanic White			Home owner	2. HS graduate or equivalent	Widowed, divorced, separated	1. Owned or being bought by you or someone in your household	4	2. Widowed, divorced, or separated	0	0	0	4	0
0.31672182	0.67379868	1. Male	1. 18-39	Non-Hispanic Black	3. $45,000 to $74,999	1	Renter	4. BA or above	Married	2. Rented for cash	2	1. Married	0	0	0	2	0
0.085549808	0.16103223	2. Female	1. 18-39	Hispanic	1. $0 to $19,999	0	Renter	3. Some college	Never married	2. Rented for cash	5	3. Never married	0	0	0	5	1
0.905579766	0.907546454	1. Male	2. 40-59	Non-Hispanic Black			Renter	3. Some college	Married	2. Rented for cash	6	1. Married	0	0	0	5	0
0.947512779	0.955598266	1. Male	3. 60+	Non-Hispanic White	1. $0 to $19,999	1	Occupied without payment	2. HS graduate or equivalent	Widowed, divorced, separated	3. Occupied without payment of cash rent	2	2. Widowed, divorced, or separated	0	0	0	2	0
1.827710731	1.392052639	1. Male	2. 40-59	Non-Hispanic White	4. $75,000+	1	Home owner	4. BA or above	Married	1. Owned or being bought by you or someone in your household	2	1. Married	0	0	0	2	0
1.17073211	1.015384422	2. Female	2. 40-59	Non-Hispanic White	4. $75,000+	0	Home owner	3. Some college	Living with partner	1. Owned or being bought by you or someone in your household	3	4. Living with partner	0	0	1	3	0
0.654776745	0.370720133	2. Female	1. 18-39	Non-Hispanic White	4. $75,000+	1	Occupied without payment	3. Some college	Married	3. Occupied without payment of cash rent	4	1. Married	0	0	0	4	0
0.316697558	0.619079355	1. Male	1. 18-39	Non-Hispanic Black	4. $75,000+	1	Renter	4. BA or above	Married	2. Rented for cash	4	1. Married	0	0	0	4	0
0.270822509	0.469767397	1. Male	1. 18-39	Non-Hispanic White	4. $75,000+	1	Home owner	4. BA or above	Married	1. Owned or being bought by you or someone in your household	2	1. Married	0	0	0	2	0
2.888861252	6.959075026	1. Male	1. 18-39	Other Race - Including Multi-Racial and Non-Hispanic Asian	3. $45,000 to $74,999	1	Home owner	2. HS graduate or equivalent	Never married	1. Owned or being bought by you or someone in your household	3	3. Never married	0	0	0	5	0
0.84754342	0.760568825	1. Male	3. 60+	Hispanic	2. $20,000 to $44,999	1	Renter	2. HS graduate or equivalent	Living with partner	2. Rented for cash	3	4. Living with partner	0	0	0	3	0
2.683964166	2.040314192	1. Male	3. 60+	Non-Hispanic White	2. $20,000 to $44,999	1	Home owner	2. HS graduate or equivalent	Widowed, divorced, separated	1. Owned or being bought by you or someone in your household	1	2. Widowed, divorced, or separated	0	0	0	1	0
1.225564801	1.394325084	2. Female	2. 40-59	Hispanic	2. $20,000 to $44,999	1	Home owner	2. HS graduate or equivalent	Living with partner	1. Owned or being bought by you or someone in your household	2	4. Living with partner	0	1	1	2	0
0.460008162	0.430540216	2. Female	2. 40-59	Hispanic	4. $75,000+		Home owner	3. Some college	Married	1. Owned or being bought by you or someone in your household	2	1. Married	1	0	0	2	0
0.878601621	0.767042594	1. Male	3. 60+	Non-Hispanic White	4. $75,000+	1	Home owner	4. BA or above	Married	1. Owned or being bought by you or someone in your household	6	1. Married	1	0	1	6	0
0.503384171	0.928755334	2. Female	1. 18-39	Non-Hispanic Black	1. $0 to $19,999	0	Renter	2. HS graduate or equivalent	Never married	2. Rented for cash	2	3. Never married	1	0	0	2	0
0.159210276	0.214934694	1. Male	3. 60+	Non-Hispanic White	2. $20,000 to $44,999	0	Renter	3. Some college	Married	2. Rented for cash	3	1. Married	0	0	1	2	0
0.614064683	0.646640444	1. Male	2. 40-59	Non-Hispanic White	2. $20,000 to $44,999	0	Home owner	4. BA or above	Widowed, divorced, separated	1. Owned or being bought by you or someone in your household	5	2. Widowed, divorced, or separated	0	0	0	3	1
0.473762793	0.643690172	1. Male	1. 18-39	Non-Hispanic White	4. $75,000+	1	Renter	3. Some college	Living with partner	2. Rented for cash	4	4. Living with partner	1	0	1	4	0
1.16207591	0.715509428	2. Female	1. 18-39	Non-Hispanic White	4. $75,000+	1	Home owner	4. BA or above	Living with partner	1. Owned or being bought by you or someone in your household	1	4. Living with partner	0	0	0	2	0
0.279151496	0.657675056	2. Female	1. 18-39	Non-Hispanic Black	2. $20,000 to $44,999	0	Renter	4. BA or above	Never married	2. Rented for cash	6	3. Never married	0	0	0	6	0
0.722181169	0.739081423	1. Male	1. 18-39	Non-Hispanic White	4. $75,000+	1	Renter	4. BA or above	Widowed, divorced, separated	2. Rented for cash	6	2. Widowed, divorced, or separated	0	0	0	6	0
0.966577832	0.90478886	2. Female	3. 60+	Non-Hispanic White	1. $0 to $19,999	0	Renter	3. Some college	Never married	2. Rented for cash	1	3. Never married	0	0	0	1	0
0.979722013	0.759491023	1. Male	1. 18-39	Non-Hispanic White	3. $45,000 to $74,999	0	Home owner	4. BA or above	Married	1. Owned or being bought by you or someone in your household	4	1. Married	0	0	0	3	1
0.98579762	1.178569547	1. Male	2. 40-59	Non-Hispanic White	4. $75,000+	1	Home owner	2. HS graduate or equivalent	Married	1. Owned or being bought by you or someone in your household	2	1. Married	0	0	0	2	0
1.097331078	0.835268032	2. Female	3. 60+	Other Race - Including Multi-Racial and Non-Hispanic Asian	1. $0 to $19,999	0	Renter	3. Some college	Never married	2. Rented for cash	1	3. Never married	1	0	0	1	1
0.451588493	0.484129237	1. Male	1. 18-39	Non-Hispanic White	4. $75,000+	1	Home owner	4. BA or above	Never married	1. Owned or being bought by you or someone in your household	2	3. Never married	0	0	0	2	0
0.629563941	0.483008895	2. Female	1. 18-39	Non-Hispanic White	3. $45,000 to $74,999	1	Home owner	4. BA or above	Married	1. Owned or being bought by you or someone in your household	4	1. Married	0	0	0	4	0
0.230341998	0.251196861	1. Male	1. 18-39	Non-Hispanic White	4. $75,000+	1	Home owner	3. Some college	Never married	1. Owned or being bought by you or someone in your household	1	3. Never married	1	0	0	1	0
1.141121117	1.84263466	2. Female	3. 60+	Non-Hispanic Black	1. $0 to $19,999	0	Renter	1. No HS diploma	Never married	2. Rented for cash	4	3. Never married	0	0	1	4	0
0.697616098	0.572185554	1. Male	2. 40-59	Non-Hispanic White	1. $0 to $19,999	1	Home owner	3. Some college	Married	1. Owned or being bought by you or someone in your household	4	1. Married	0	0	0	4	0
1.052318457	1.26362013	2. Female	3. 60+	Non-Hispanic White	4. $75,000+	1	Home owner	4. BA or above	Married	1. Owned or being bought by you or someone in your household	3	1. Married	0	0	0	3	0
0.373285656	0.625104132	1. Male	1. 18-39	Other Race - Including Multi-Racial and Non-Hispanic Asian	4. $75,000+	1	Home owner	4. BA or above	Married	1. Owned or being bought by you or someone in your household	3	1. Married	0	0	0	3	0
0.7152427	0.598798638	1. Male	3. 60+	Non-Hispanic White	4. $75,000+	1	Home owner	4. BA or above	Married	1. Owned or being bought by you or someone in your household	2	1. Married	0	0	0	2	0
0.515438547	0.575402017	1. Male	2. 40-59	Non-Hispanic White	4. $75,000+	1	Home owner	4. BA or above	Married	1. Owned or being bought by you or someone in your household	2	1. Married	0	0	0	2	0
1.568365089	1.469465242	2. Female	3. 60+	Non-Hispanic White	3. $45,000 to $74,999	1	Home owner	4. BA or above	Widowed, divorced, separated	1. Owned or being bought by you or someone in your household	1	2. Widowed, divorced, or separated	0	0	0	1	0
0.12129519	0.128473016	2. Female	1. 18-39	Hispanic	2. $20,000 to $44,999	0	Renter	3. Some college	Never married	2. Rented for cash	6	3. Never married	0	1	0	4	1
0.773656214	0.657264427	1. Male	3. 60+	Other Race - Including Multi-Racial and Non-Hispanic Asian	4. $75,000+	1	Home owner	4. BA or above	Married	1. Owned or being bought by you or someone in your household	2	1. Married				2	0
0.808436897	0.631281861	1. Male	2. 40-59	Non-Hispanic White	3. $45,000 to $74,999	0	Occupied without payment	3. Some college	Married	3. Occupied without payment of cash rent	2	1. Married	0	0	1	2	1
2.170298019	2.267143752	1. Male	2. 40-59	Non-Hispanic Black	1. $0 to $19,999	0	Renter	2. HS graduate or equivalent	Never married	2. Rented for cash	4	3. Never married	0	0	1	4	0
0.285341202	0.2643797	1. Male	2. 40-59	Non-Hispanic White	1. $0 to $19,999	0	Home owner	3. Some college	Never married	1. Owned or being bought by you or someone in your household	2	3. Never married	0	0	0	2	0
0.511900314	0.894962358	1. Male	2. 40-59	Non-Hispanic White	1. $0 to $19,999	0	Occupied without payment	1. No HS diploma	Never married	3. Occupied without payment of cash rent	5	3. Never married	0	0	0	5	0
2.321544402	1.958886788	2. Female	2. 40-59	Non-Hispanic White	4. $75,000+	1	Home owner	4. BA or above	Married	1. Owned or being bought by you or someone in your household	2	1. Married	0	0	0	2	0
0.253641248	0.321224472	2. Female	1. 18-39	Non-Hispanic White	4. $75,000+	1	Home owner	3. Some college	Married	1. Owned or being bought by you or someone in your household	4	1. Married	1	0	0	3	0
1.313196701	1.216235053	2. Female	2. 40-59	Non-Hispanic White	4. $75,000+	1	Home owner	4. BA or above	Married	1. Owned or being bought by you or someone in your household	6	1. Married	0	0	0	5	0
0.430813884	0.425684035	1. Male	1. 18-39	Non-Hispanic White	3. $45,000 to $74,999	0	Home owner	3. Some college	Living with partner	1. Owned or being bought by you or someone in your household	4	4. Living with partner	1	0	0	4	0
0.345403941	0.543922663	2. Female	1. 18-39	Other Race - Including Multi-Racial and Non-Hispanic Asian	4. $75,000+	1	Home owner	3. Some college	Married	1. Owned or being bought by you or someone in your household	5	1. Married	0	0	0	5	0
0.871226149	0.947808862	1. Male	2. 40-59	Non-Hispanic White	3. $45,000 to $74,999	0	Home owner	2. HS graduate or equivalent	Married	1. Owned or being bought by you or someone in your household	4	1. Married	0	0	0	3	1
0.838082762	1.141968977	1. Male	2. 40-59	Non-Hispanic Black	3. $45,000 to $74,999	0	Home owner	4. BA or above	Married	1. Owned or being bought by you or someone in your household	6	1. Married	0	1	0	5	0
0.093988441	0.107862153	2. Female	1. 18-39	Hispanic	3. $45,000 to $74,999	1	Renter	3. Some college	Living with partner	2. Rented for cash	2	4. Living with partner	0	0	0	2	0
0.259724789	0.207720516	1. Male	3. 60+	Non-Hispanic White	2. $20,000 to $44,999	1	Home owner	3. Some college	Never married	1. Owned or being bought by you or someone in your household	1	3. Never married	0	0	0	1	0
0.222147855	0.180334474	2. Female	1. 18-39	Non-Hispanic White	1. $0 to $19,999	0	Renter	3. Some college	Married	2. Rented for cash	6	1. Married	1	0	1	5	0
0.879973573	0.890356931	1. Male	2. 40-59	Non-Hispanic Black	3. $45,000 to $74,999	0	Home owner	3. Some college	Married	1. Owned or being bought by you or someone in your household	5	1. Married	0	0	0	5	0
1.10004945	1.840984249	2. Female	1. 18-39	Non-Hispanic Black	1. $0 to $19,999	0	Renter	4. BA or above	Never married	2. Rented for cash	2	3. Never married	0	0	1	2	1
0.685568123	0.624041343	2. Female	1. 18-39	Non-Hispanic White	2. $20,000 to $44,999	1	Home owner	3. Some college	Widowed, divorced, separated	1. Owned or being bought by you or someone in your household	4	2. Widowed, divorced, or separated	0	0	0	2	0
0.788819222	0.720075852	1. Male	3. 60+	Non-Hispanic White	3. $45,000 to $74,999	0	Home owner	2. HS graduate or equivalent	Married	1. Owned or being bought by you or someone in your household	2	1. Married	0	0	0	2	0
1.820579904	1.497235807	1. Male	2. 40-59	Non-Hispanic White	4. $75,000+	1	Home owner	4. BA or above	Married	1. Owned or being bought by you or someone in your household	2	1. Married	0	0	0	2	0
0.937874183	0.536875768	2. Female	1. 18-39	Non-Hispanic White	2. $20,000 to $44,999	0	Home owner	3. Some college	Married	1. Owned or being bought by you or someone in your household	2	1. Married	0	0	0	2	0
0.77722354	0.807575229	1. Male	1. 18-39	Non-Hispanic White	4. $75,000+	1	Home owner	4. BA or above	Never married	1. Owned or being bought by you or someone in your household	5	3. Never married	1	0	0	5	0
1.88044146	1.792097362	2. Female	2. 40-59	Non-Hispanic White	1. $0 to $19,999	0	Home owner	2. HS graduate or equivalent	Married	1. Owned or being bought by you or someone in your household	6	1. Married	1	0	1	6	0
0.404900757	0.446699524	1. Male	2. 40-59	Non-Hispanic White	2. $20,000 to $44,999	0	Occupied without payment	3. Some college	Widowed, divorced, separated	3. Occupied without payment of cash rent	3	2. Widowed, divorced, or separated	0	0	0	3	0
0.540300978	0.587073503	1. Male	2. 40-59	Non-Hispanic White	4. $75,000+	1	Home owner	2. HS graduate or equivalent	Married	1. Owned or being bought by you or someone in your household	6	1. Married	0	0	0	6	0
1.630277242	1.32005654	1. Male	3. 60+	Non-Hispanic White	4. $75,000+	1	Home owner	4. BA or above	Married	1. Owned or being bought by you or someone in your household	2	1. Married	0	0	0	2	0
0.498596445	0.726919042	2. Female	3. 60+	Non-Hispanic White	2. $20,000 to $44,999	1	Occupied without payment	2. HS graduate or equivalent	Widowed, divorced, separated	3. Occupied without payment of cash rent	1	2. Widowed, divorced, or separated	0	0	0	1	0
0.247556091	0.306592538	2. Female	1. 18-39	Hispanic	1. $0 to $19,999	0	Renter	3. Some college	Never married	2. Rented for cash	2	3. Never married	1	1	1	2	1
0.651219284	0.686768411	2. Female	2. 40-59	Non-Hispanic White	3. $45,000 to $74,999	1	Home owner	3. Some college	Married	1. Owned or being bought by you or someone in your household	4	1. Married	0	0	0	4	0
0.974828691	0.909930508	2. Female	3. 60+	Non-Hispanic White	2. $20,000 to $44,999	1	Renter	3. Some college	Widowed, divorced, separated	2. Rented for cash	1	2. Widowed, divorced, or separated	1	0	0	1	1
0.270266619	0.254984268	1. Male	2. 40-59	Non-Hispanic White	4. $75,000+	1	Home owner	3. Some college	Married	1. Owned or being bought by you or someone in your household	6	1. Married	0	0	1	6	0
1.7742194	1.644941576	2. Female	1. 18-39	Non-Hispanic White	3. $45,000 to $74,999	1	Renter	2. HS graduate or equivalent	Married	2. Rented for cash	2	1. Married	0	0	0	2	0
0.861177061	1.017867362	2. Female	3. 60+	Hispanic	2. $20,000 to $44,999		Occupied without payment	3. Some college	Widowed, divorced, separated	3. Occupied without payment of cash rent	5	2. Widowed, divorced, or separated	0	0	0	3	0
0.914025416	1.150333918	2. Female	3. 60+	Non-Hispanic White	4. $75,000+	1	Home owner	4. BA or above	Widowed, divorced, separated	1. Owned or being bought by you or someone in your household	3	2. Widowed, divorced, or separated	0	0	0	3	0
0.657334494	0.912264411	2. Female	1. 18-39	Non-Hispanic White	1. $0 to $19,999	0	Home owner	2. HS graduate or equivalent	Married	1. Owned or being bought by you or someone in your household	4	1. Married	0	0	0	4	0
1.793544295	1.557940354	1. Male	2. 40-59	Non-Hispanic White			Home owner	2. HS graduate or equivalent	Widowed, divorced, separated	1. Owned or being bought by you or someone in your household	2	2. Widowed, divorced, or separated	0	0	0	2	0
0.644540813	0.564742346	1. Male	2. 40-59	Non-Hispanic White	4. $75,000+	1	Home owner	3. Some college	Married	1. Owned or being bought by you or someone in your household	6	1. Married	0	0	0	5	0
0.961285671	1.185882063	2. Female	2. 40-59	Hispanic	3. $45,000 to $74,999	0	Home owner	2. HS graduate or equivalent	Living with partner	1. Owned or being bought by you or someone in your household	2	4. Living with partner	0	0	0	2	1
0.32297157	0.371126987	1. Male	2. 40-59	Other Race - Including Multi-Racial and Non-Hispanic Asian	3. $45,000 to $74,999	0	Renter	3. Some college	Married	2. Rented for cash	4	1. Married	0	0	0	4	0
0.285496223	0.430478607	1. Male	1. 18-39	Other Race - Including Multi-Racial and Non-Hispanic Asian	1. $0 to $19,999	0	Home owner	4. BA or above	Married	1. Owned or being bought by you or someone in your household	5	1. Married	0	0	1	4	0
2.506202709	1.807550114	1. Male	3. 60+	Non-Hispanic White	2. $20,000 to $44,999	1	Home owner	2. HS graduate or equivalent	Married	1. Owned or being bought by you or someone in your household	2	1. Married	1	0	1	2	0
0.056571218	0.077264481	2. Female	1. 18-39	Hispanic	1. $0 to $19,999	1	Renter	3. Some college	Married	2. Rented for cash	3	1. Married	0	0	0	3	1
0.605206743	0.618105002	2. Female	2. 40-59	Non-Hispanic White	4. $75,000+	1	Home owner	4. BA or above	Married	1. Owned or being bought by you or someone in your household	5	1. Married	0	1	0	4	0
0.290492466	0.331996572	1. Male	1. 18-39	Non-Hispanic White	3. $45,000 to $74,999	1	Home owner	3. Some college	Never married	1. Owned or being bought by you or someone in your household	1	3. Never married	1	0	0	1	0
0.476556309	0.574154013	1. Male	1. 18-39	Non-Hispanic White	3. $45,000 to $74,999	1	Home owner	4. BA or above	Never married	1. Owned or being bought by you or someone in your household	1	3. Never married	0	0	0	1	0
1.545541369	1.740345062	2. Female	1. 18-39	Other Race - Including Multi-Racial and Non-Hispanic Asian	4. $75,000+	1	Home owner	4. BA or above	Married	1. Owned or being bought by you or someone in your household	2	1. Married	1	0	1	2	0
0.196273874	0.178262325	2. Female	1. 18-39	Non-Hispanic Black	2. $20,000 to $44,999	0	Renter	3. Some college	Married	2. Rented for cash	6	1. Married	0	0	0	6	0
1.48782278	1.632775031	2. Female	1. 18-39	Non-Hispanic White	4. $75,000+	1	Home owner	3. Some college	Never married	1. Owned or being bought by you or someone in your household	5	3. Never married	0	1	0	4	1
0.853250225	0.467443005	2. Female	1. 18-39	Non-Hispanic White	2. $20,000 to $44,999	0	Home owner	3. Some college	Living with partner	1. Owned or being bought by you or someone in your household	6	4. Living with partner	0	0	0	4	1
1.229166704	1.01383265	2. Female	2. 40-59	Non-Hispanic White	4. $75,000+	1	Home owner	3. Some college	Married	1. Owned or being bought by you or someone in your household	2	1. Married	0	0	0	2	0
0.614483765	0.711028999	1. Male	1. 18-39	Non-Hispanic Black	3. $45,000 to $74,999	1	Renter	3. Some college	Married	2. Rented for cash	2	1. Married	0	1	0	2	0
0.421425521	0.639443516	2. Female	1. 18-39	Hispanic	1. $0 to $19,999	1	Renter	4. BA or above	Married	2. Rented for cash	2	1. Married	0	0	0	2	0
0.536761592	0.707965887	2. Female	2. 40-59	Non-Hispanic White	2. $20,000 to $44,999	0	Renter	4. BA or above	Never married	2. Rented for cash	1	3. Never married	0	0	1	1	0
1.319181614	1.692015405	1. Male	2. 40-59	Non-Hispanic Black	3. $45,000 to $74,999	1	Home owner	2. HS graduate or equivalent	Never married	1. Owned or being bought by you or someone in your household	1	3. Never married	0	1	1	1	0
0.374732674	0.503963131	1. Male	2. 40-59	Non-Hispanic Black	1. $0 to $19,999	0	Renter	3. Some college	Never married	2. Rented for cash	2	3. Never married	1	0	0	2	0
0.371388243	0.486982621	1. Male	2. 40-59	Non-Hispanic Black	3. $45,000 to $74,999	0	Renter	3. Some college	Married	2. Rented for cash	5	1. Married	0	0	1	5	0
0.640951297	0.500328829	2. Female	1. 18-39	Non-Hispanic White	2. $20,000 to $44,999	1	Home owner	3. Some college	Married	1. Owned or being bought by you or someone in your household	4	1. Married	1	0	0	4	0
0.757848431	0.604701542	1. Male	2. 40-59	Non-Hispanic White	3. $45,000 to $74,999	0	Home owner	3. Some college	Married	1. Owned or being bought by you or someone in your household	6	1. Married	0	0	0	4	0
2.611170691	2.064198137	2. Female	3. 60+	Non-Hispanic White	4. $75,000+	1	Home owner	4. BA or above	Widowed, divorced, separated	1. Owned or being bought by you or someone in your household	1	2. Widowed, divorced, or separated	0	0	0	1	0
1.138000733	0.634958443	1. Male	3. 60+	Hispanic	3. $45,000 to $74,999	1	Home owner	3. Some college	Married	1. Owned or being bought by you or someone in your household	2	1. Married	0	0	0	2	0
0.4502059	0.527372756	2. Female	3. 60+	Hispanic	2. $20,000 to $44,999	1	Home owner	3. Some college	Married	1. Owned or being bought by you or someone in your household	2	1. Married	0	0	0	2	0
0.767837904	0.634643403	1. Male	2. 40-59	Non-Hispanic White	4. $75,000+	1	Home owner	3. Some college	Married	1. Owned or being bought by you or someone in your household	4	1. Married	0	0	0	4	0
0.574424685	0.618503527	1. Male	2. 40-59	Non-Hispanic White	4. $75,000+	1	Home owner	4. BA or above	Married	1. Owned or being bought by you or someone in your household	6	1. Married	0	0	0	6	1
1.311461817	1.387466859	2. Female	1. 18-39	Non-Hispanic White	2. $20,000 to $44,999	0	Renter	2. HS graduate or equivalent	Never married	2. Rented for cash	4	3. Never married	1	0	1	4	1
0.814120184	0.806730528	2. Female	2. 40-59	Other Race - Including Multi-Racial and Non-Hispanic Asian	2. $20,000 to $44,999	0	Renter	3. Some college	Widowed, divorced, separated	2. Rented for cash	2	2. Widowed, divorced, or separated	0	0	1	2	1
1.287678948	1.059330724	1. Male	2. 40-59	Non-Hispanic White	3. $45,000 to $74,999	1	Home owner	4. BA or above	Widowed, divorced, separated	1. Owned or being bought by you or someone in your household	4	2. Widowed, divorced, or separated	1	0	0	4	0
0.635270091	0.526331278	1. Male	3. 60+	Non-Hispanic White	4. $75,000+	1	Home owner	4. BA or above	Married	1. Owned or being bought by you or someone in your household	2	1. Married	0	0	0	2	0
1.64553284	1.222202799	2. Female	3. 60+	Hispanic	2. $20,000 to $44,999	1	Home owner	2. HS graduate or equivalent	Married	1. Owned or being bought by you or someone in your household	2	1. Married	0	0	0	2	0
1.240688863	1.320041473	2. Female	1. 18-39	Non-Hispanic White	1. $0 to $19,999	1	Occupied without payment	4. BA or above	Never married	3. Occupied without payment of cash rent	4	3. Never married	0	0	0	3	1
2.158470547	1.818131501	2. Female	3. 60+	Non-Hispanic White	4. $75,000+	1	Home owner	4. BA or above	Married	1. Owned or being bought by you or someone in your household	2	1. Married	0	0	0	2	0
1.055214939	0.911359286	2. Female	2. 40-59	Non-Hispanic White	2. $20,000 to $44,999	0	Home owner	3. Some college	Widowed, divorced, separated	1. Owned or being bought by you or someone in your household	3	2. Widowed, divorced, or separated	0	0	0	3	1
1.882517773	2.158185646	1. Male	1. 18-39	Other Race - Including Multi-Racial and Non-Hispanic Asian	4. $75,000+	1	Home owner	4. BA or above	Never married	1. Owned or being bought by you or someone in your household	6	3. Never married	0	0	0	6	0
0.620635955	0.792586022	1. Male	3. 60+	Hispanic	3. $45,000 to $74,999	1	Home owner	4. BA or above	Married	1. Owned or being bought by you or someone in your household	3	1. Married	0	0	0	3	0
0.634325471	0.6533868	1. Male	2. 40-59	Non-Hispanic White	3. $45,000 to $74,999	0	Renter	2. HS graduate or equivalent	Married	2. Rented for cash	6	1. Married	1	0	0	6	0
0.750396125	0.611413346	1. Male	1. 18-39	Non-Hispanic Black	4. $75,000+	1	Home owner	3. Some college	Never married	1. Owned or being bought by you or someone in your household	4	3. Never married	0	0	0	4	0
0.481220199	0.462102101	1. Male	2. 40-59	Non-Hispanic Black	1. $0 to $19,999	0	Home owner	3. Some college	Widowed, divorced, separated	1. Owned or being bought by you or someone in your household	3	2. Widowed, divorced, or separated	0	1	0	3	0
1.14282909	0.795945326	1. Male	3. 60+	Non-Hispanic White	2. $20,000 to $44,999	1	Home owner	3. Some college	Married	1. Owned or being bought by you or someone in your household	2	1. Married	0	0	0	2	0
0.377450131	0.423586805	1. Male	2. 40-59	Other Race - Including Multi-Racial and Non-Hispanic Asian	2. $20,000 to $44,999	1	Home owner	3. Some college	Never married	1. Owned or being bought by you or someone in your household	3	3. Never married	0	0	0	3	0
0.386514841	0.276149587	1. Male	2. 40-59	Hispanic	4. $75,000+	0	Home owner	3. Some college	Married	1. Owned or being bought by you or someone in your household	2	1. Married	1	0	1	2	1
0.360267277	0.346907715	1. Male	1. 18-39	Hispanic	3. $45,000 to $74,999	1	Renter	3. Some college	Married	2. Rented for cash	4	1. Married	1	0	0	4	1
1.593216245	1.204327443	1. Male	3. 60+	Non-Hispanic White	2. $20,000 to $44,999	1	Home owner	2. HS graduate or equivalent	Married	1. Owned or being bought by you or someone in your household	3	1. Married	1	0	0	2	0
1.062158857	0.969476484	1. Male	2. 40-59	Non-Hispanic White	4. $75,000+	0	Home owner	4. BA or above	Married	1. Owned or being bought by you or someone in your household	4	1. Married	0	0	0	3	0
0.915213511	0.660972769	1. Male	2. 40-59	Non-Hispanic White	3. $45,000 to $74,999	0	Home owner	3. Some college	Widowed, divorced, separated	1. Owned or being bought by you or someone in your household	3	2. Widowed, divorced, or separated	1	1	1	3	1
0.342086356	0.297647157	1. Male	3. 60+	Non-Hispanic White	4. $75,000+	1	Home owner	3. Some college	Married	1. Owned or being bought by you or someone in your household	2	1. Married	0	0	0	2	0
0.283137498	0.503479902	1. Male	1. 18-39	Non-Hispanic White	4. $75,000+	1	Renter	4. BA or above	Never married	2. Rented for cash	4	3. Never married	0	0	0	3	0
0.942498179	0.84698811	1. Male	2. 40-59	Non-Hispanic White	4. $75,000+	1	Home owner	4. BA or above	Married	1. Owned or being bought by you or someone in your household	6	1. Married	0	0	0	4	0
0.346729574	0.44445802	2. Female	1. 18-39	Non-Hispanic White	2. $20,000 to $44,999	0	Renter	3. Some college	Never married	2. Rented for cash	3	3. Never married	0	1	0	3	0
0.36186985	0.320878921	2. Female	3. 60+	Non-Hispanic White	3. $45,000 to $74,999	1	Renter	3. Some college	Widowed, divorced, separated	2. Rented for cash	1	2. Widowed, divorced, or separated	0	0	0	1	0
1.492556476	1.321527448	2. Female	1. 18-39	Non-Hispanic White	1. $0 to $19,999	0	Home owner	2. HS graduate or equivalent	Widowed, divorced, separated	1. Owned or being bought by you or someone in your household	3	2. Widowed, divorced, or separated	0	0	0	3	0
0.806164853	1.025689397	1. Male	2. 40-59	Non-Hispanic White	4. $75,000+	1	Home owner	2. HS graduate or equivalent	Married	1. Owned or being bought by you or someone in your household	3	1. Married	1	0	0	3	1
0.689009279	0.705140007	1. Male	1. 18-39	Non-Hispanic White	4. $75,000+	1	Home owner	4. BA or above	Married	1. Owned or being bought by you or someone in your household	3	1. Married	0	0	0	2	0
0.543007991	0.472334982	2. Female	1. 18-39	Non-Hispanic Black	1. $0 to $19,999	0	Renter	3. Some college	Living with partner	2. Rented for cash	3	4. Living with partner	0	1	1	3	0
5.448443533	3.635104042	1. Male	1. 18-39	Hispanic	2. $20,000 to $44,999	1	Home owner	1. No HS diploma	Living with partner	1. Owned or being bought by you or someone in your household	4	4. Living with partner	0	1	1	4	0
2.105215434	1.882715017	2. Female	2. 40-59	Other Race - Including Multi-Racial and Non-Hispanic Asian	3. $45,000 to $74,999	1	Home owner	4. BA or above	Widowed, divorced, separated	1. Owned or being bought by you or someone in your household	3	2. Widowed, divorced, or separated	0	0	0	3	0
1.772906338	2.117054403	2. Female	1. 18-39	Hispanic	2. $20,000 to $44,999	0	Home owner	3. Some college	Never married	1. Owned or being bought by you or someone in your household	3	3. Never married	0	0	0	3	0
1.081974015	1.634199351	2. Female	2. 40-59	Hispanic	3. $45,000 to $74,999	0	Renter	1. No HS diploma	Widowed, divorced, separated	2. Rented for cash	6	2. Widowed, divorced, or separated	0	1	1	6	0
0.51000663	0.794978477	1. Male	1. 18-39	Non-Hispanic White	4. $75,000+	1	Renter	4. BA or above	Married	2. Rented for cash	3	1. Married	0	0	0	2	0
2.895550713	1.79530944	1. Male	3. 60+	Non-Hispanic White	4. $75,000+	1	Home owner	4. BA or above	Married	1. Owned or being bought by you or someone in your household	2	1. Married	0	0	0	2	0
0.655241747	0.595637866	1. Male	3. 60+	Non-Hispanic White	4. $75,000+	1	Home owner	2. HS graduate or equivalent	Married	1. Owned or being bought by you or someone in your household	2	1. Married	0	0	0	2	0
2.334715307	2.061154269	1. Male	2. 40-59	Non-Hispanic White	3. $45,000 to $74,999	0	Home owner	2. HS graduate or equivalent	Living with partner	1. Owned or being bought by you or someone in your household	5	4. Living with partner	0	0	0	5	0
0.348398396	0.339246085	1. Male	1. 18-39	Hispanic	3. $45,000 to $74,999	0	Home owner	3. Some college	Married	1. Owned or being bought by you or someone in your household	2	1. Married	0	0	0	2	1
0.802581119	0.981931713	2. Female	2. 40-59	Non-Hispanic White	2. $20,000 to $44,999	1	Home owner	2. HS graduate or equivalent	Married	1. Owned or being bought by you or someone in your household	2	1. Married	0	0	0	2	0
0.751824237	0.653312493	2. Female	1. 18-39	Non-Hispanic White	2. $20,000 to $44,999	0	Renter	3. Some college	Never married	2. Rented for cash	1	3. Never married	0	0	1	1	0
2.557515715	2.037201537	1. Male	3. 60+	Hispanic	3. $45,000 to $74,999	1	Renter	4. BA or above	Never married	2. Rented for cash	1	3. Never married	0	0	0	1	0
0.646393837	0.640981897	2. Female	3. 60+	Non-Hispanic White	4. $75,000+	1	Home owner	3. Some college	Widowed, divorced, separated	1. Owned or being bought by you or someone in your household	1	2. Widowed, divorced, or separated	0	0	0	1	0
4.736974498	6.452467682	2. Female	1. 18-39	Non-Hispanic White	3. $45,000 to $74,999	1	Home owner	2. HS graduate or equivalent	Never married	1. Owned or being bought by you or someone in your household	4	3. Never married	0	1	0	4	1
0.445041382	0.399912934	1. Male	3. 60+	Non-Hispanic White	4. $75,000+	1	Home owner	3. Some college	Married	1. Owned or being bought by you or someone in your household	6	1. Married	0	0	0	4	0
0.736586787	1.008973241	2. Female	1. 18-39	Hispanic		0	Renter	1. No HS diploma	Married	2. Rented for cash	3	1. Married	0	0	1	3	1
0.536800697	0.714797969	2. Female	3. 60+	Non-Hispanic White	4. $75,000+	1	Home owner	2. HS graduate or equivalent	Married	1. Owned or being bought by you or someone in your household	2	1. Married	0	0	0	2	0
2.036911626	1.509112285	2. Female	2. 40-59	Non-Hispanic White	4. $75,000+	1	Home owner	4. BA or above	Married	1. Owned or being bought by you or someone in your household	2	1. Married	0	0	0	2	0
0.41590304	0.275026876	2. Female	1. 18-39	Other Race - Including Multi-Racial and Non-Hispanic Asian			Home owner	3. Some college	Married	1. Owned or being bought by you or someone in your household	4	1. Married	0	0	0	4	0
0.661408434	0.782045226	1. Male	1. 18-39	Non-Hispanic White	3. $45,000 to $74,999	1	Renter	4. BA or above	Never married	2. Rented for cash	2	3. Never married	0	0	0	2	0
0.54902164	0.579232241	2. Female	2. 40-59	Non-Hispanic White	2. $20,000 to $44,999	0	Home owner	4. BA or above	Widowed, divorced, separated	1. Owned or being bought by you or someone in your household	6	2. Widowed, divorced, or separated	0	0	0	6	0
1.357034623	1.417392621	2. Female	2. 40-59	Hispanic	4. $75,000+	1	Home owner	4. BA or above	Married	1. Owned or being bought by you or someone in your household	6	1. Married	0	0	0	6	0
2.580591065	2.017471523	2. Female	2. 40-59	Non-Hispanic White	3. $45,000 to $74,999	0	Home owner	2. HS graduate or equivalent	Married	1. Owned or being bought by you or someone in your household	1	1. Married	0	0	0	1	1
0.801069338	0.56205289	1. Male	2. 40-59	Non-Hispanic White	2. $20,000 to $44,999	1	Home owner	3. Some college	Widowed, divorced, separated	1. Owned or being bought by you or someone in your household	1	2. Widowed, divorced, or separated	0	0	0	1	0
3.986597633	2.423111512	1. Male	2. 40-59	Hispanic	4. $75,000+	1	Home owner	2. HS graduate or equivalent	Never married	1. Owned or being bought by you or someone in your household	6	3. Never married	1	1	1	6	0
0.172264397	0.385213169	2. Female	2. 40-59	Hispanic	2. $20,000 to $44,999		Home owner	4. BA or above	Married	1. Owned or being bought by you or someone in your household	3	1. Married	0	0	1	5	0
0.837464226	0.618244951	2. Female	1. 18-39	Hispanic	2. $20,000 to $44,999	1	Home owner	4. BA or above	Living with partner	1. Owned or being bought by you or someone in your household	6	4. Living with partner	0	0	0	6	0
0.985069868	0.999045857	1. Male	2. 40-59	Non-Hispanic White	4. $75,000+	1	Home owner	4. BA or above	Married	1. Owned or being bought by you or someone in your household	6	1. Married	0	0	0	6	0
0.634370057	0.637805417	2. Female	2. 40-59	Non-Hispanic White	4. $75,000+	1	Home owner	4. BA or above	Married	1. Owned or being bought by you or someone in your household	4	1. Married	0	0	0	4	0
0.144956187	0.214260897	1. Male	1. 18-39	Non-Hispanic White	3. $45,000 to $74,999	1	Occupied without payment	3. Some college	Living with partner	3. Occupied without payment of cash rent	6	4. Living with partner	0	0	0	6	0
0.245122509	0.164021795	2. Female	1. 18-39	Non-Hispanic White	3. $45,000 to $74,999	0	Renter	3. Some college	Widowed, divorced, separated	2. Rented for cash	2	2. Widowed, divorced, or separated	0	0	1	2	1
2.081160997	2.094113192	1. Male	2. 40-59	Non-Hispanic Black	3. $45,000 to $74,999	1	Home owner	4. BA or above	Married	1. Owned or being bought by you or someone in your household	5	1. Married	0	0	1	6	0
2.143015183	1.968386617	1. Male	2. 40-59	Non-Hispanic White	1. $0 to $19,999	0	Home owner	2. HS graduate or equivalent	Never married	1. Owned or being bought by you or someone in your household	4	3. Never married	0	0	1	5	0
0.636330079	0.526916593	1. Male	3. 60+	Non-Hispanic White	4. $75,000+	1	Home owner	4. BA or above	Married	1. Owned or being bought by you or someone in your household	3	1. Married	1	0	0	3	0
0.26106679	0.320115143	2. Female	2. 40-59	Non-Hispanic White	4. $75,000+	1	Home owner	3. Some college	Married	1. Owned or being bought by you or someone in your household	5	1. Married	0	0	0	5	0
0.443607809	0.528914595	2. Female	2. 40-59	Hispanic	2. $20,000 to $44,999	0	Home owner	3. Some college	Married	1. Owned or being bought by you or someone in your household	2	1. Married	0	0	0	2	0
1.467539975	1.059033999	2. Female	3. 60+	Non-Hispanic White	2. $20,000 to $44,999	1	Home owner	4. BA or above	Married	1. Owned or being bought by you or someone in your household	2	1. Married	0	0	1	2	0
1.795160344	1.065932717	1. Male	3. 60+	Non-Hispanic White	4. $75,000+	1	Home owner	4. BA or above	Married	1. Owned or being bought by you or someone in your household	2	1. Married	0	0	0	2	0
0.20454319	0.226228548	1. Male	2. 40-59	Non-Hispanic White	3. $45,000 to $74,999	1	Renter	3. Some college	Never married	2. Rented for cash	2	3. Never married	0	0	0	3	0
0.567481109	0.682550951	2. Female	2. 40-59	Non-Hispanic White	4. $75,000+	1	Home owner	4. BA or above	Widowed, divorced, separated	1. Owned or being bought by you or someone in your household	3	2. Widowed, divorced, or separated	0	0	0	3	0
1.674360497	1.641959575	2. Female	1. 18-39	Non-Hispanic White	1. $0 to $19,999	0	Home owner	2. HS graduate or equivalent	Widowed, divorced, separated	1. Owned or being bought by you or someone in your household	6	2. Widowed, divorced, or separated	0	0	1	6	1
1.645253855	1.584566995	2. Female	2. 40-59	Non-Hispanic White	3. $45,000 to $74,999	1	Home owner	2. HS graduate or equivalent	Married	1. Owned or being bought by you or someone in your household	3	1. Married	0	0	0	4	1
0.147550148	0.261745265	1. Male	2. 40-59	Hispanic	4. $75,000+	0	Renter	4. BA or above	Married	2. Rented for cash	6	1. Married	0	0	0	6	0
0.653797213	0.783682879	2. Female	1. 18-39	Non-Hispanic White	2. $20,000 to $44,999	0	Renter	1. No HS diploma	Married	2. Rented for cash	5	1. Married	0	0	0	5	0
0.604328756	0.570096969	2. Female	3. 60+	Non-Hispanic White	3. $45,000 to $74,999	1	Home owner	2. HS graduate or equivalent	Widowed, divorced, separated	1. Owned or being bought by you or someone in your household	1	2. Widowed, divorced, or separated	0	0	0	1	0
0.981543944	1.139578503	2. Female	2. 40-59	Hispanic	4. $75,000+	0	Home owner	4. BA or above	Married	1. Owned or being bought by you or someone in your household	5	1. Married	0	1	1	5	0
0.686887587	0.580966843	1. Male	1. 18-39	Non-Hispanic White	4. $75,000+	1	Home owner	3. Some college	Married	1. Owned or being bought by you or someone in your household	3	1. Married	0	0	0	3	0
2.858381522	5.602280554	2. Female	3. 60+	Non-Hispanic Black	3. $45,000 to $74,999		Home owner	1. No HS diploma	Married	1. Owned or being bought by you or someone in your household	3	1. Married	0	0	0	2	0
0.839935257	0.939521298	1. Male	2. 40-59	Non-Hispanic White	3. $45,000 to $74,999	1	Home owner	2. HS graduate or equivalent	Married	1. Owned or being bought by you or someone in your household	2	1. Married	0	0	0	2	0
0.766662144	0.689384505	1. Male	1. 18-39	Hispanic	4. $75,000+	1	Home owner	3. Some college	Never married	1. Owned or being bought by you or someone in your household	6	3. Never married	0	0	0	6	0
0.796874899	0.722042037	1. Male	3. 60+	Non-Hispanic White	4. $75,000+	1	Home owner	4. BA or above	Married	1. Owned or being bought by you or someone in your household	2	1. Married	0	0	0	2	0
1.61020765	1.587982306	2. Female	2. 40-59	Non-Hispanic White	3. $45,000 to $74,999	1	Home owner	4. BA or above	Married	1. Owned or being bought by you or someone in your household	3	1. Married	0	0	1	3	0
1.032751262	0.753788647	2. Female	1. 18-39	Non-Hispanic White	3. $45,000 to $74,999	1	Home owner	4. BA or above	Married	1. Owned or being bought by you or someone in your household	6	1. Married	0	0	0	4	0
0.702660291	0.807087715	1. Male	1. 18-39	Hispanic	2. $20,000 to $44,999	1	Occupied without payment	3. Some college	Never married	3. Occupied without payment of cash rent	4	3. Never married	0	0	0	4	0
0.950284343	0.835275167	1. Male	2. 40-59	Non-Hispanic Black	2. $20,000 to $44,999	1	Home owner	3. Some college	Never married	1. Owned or being bought by you or someone in your household	1	3. Never married	0	0	0	1	0
0.731666975	0.911245372	1. Male	1. 18-39	Non-Hispanic White	3. $45,000 to $74,999	1	Home owner	4. BA or above	Married	1. Owned or being bought by you or someone in your household	6	1. Married	0	0	0	6	0
0.790646507	0.697908167	1. Male	2. 40-59	Non-Hispanic White	4. $75,000+	1	Home owner	3. Some college	Widowed, divorced, separated	1. Owned or being bought by you or someone in your household	2	2. Widowed, divorced, or separated	0	0	0	2	0
1.700816752	1.59195098	2. Female	2. 40-59	Non-Hispanic White	4. $75,000+	1	Home owner	4. BA or above	Married	1. Owned or being bought by you or someone in your household	4	1. Married	0	0	1	4	0
1.091006862	0.771697987	1. Male	3. 60+	Non-Hispanic White	2. $20,000 to $44,999	1	Renter	3. Some college	Married	2. Rented for cash	2	1. Married	0	0	0	2	0
0.399567731	0.390700442	1. Male	3. 60+	Non-Hispanic White	4. $75,000+	1	Home owner	3. Some college	Married	1. Owned or being bought by you or someone in your household	2	1. Married	0	0	0	2	0
0.946621947	1.114402594	2. Female	2. 40-59	Non-Hispanic White	4. $75,000+	1	Home owner	4. BA or above	Married	1. Owned or being bought by you or someone in your household	6	1. Married	0	0	1	6	0
0.569502277	0.61496504	1. Male	2. 40-59	Non-Hispanic White	3. $45,000 to $74,999	0	Home owner	4. BA or above	Married	1. Owned or being bought by you or someone in your household	4	1. Married	0	0	0	3	0
0.904470094	0.680333779	1. Male	2. 40-59	Non-Hispanic White	4. $75,000+	1	Home owner	3. Some college	Married	1. Owned or being bought by you or someone in your household	5	1. Married	0	0	0	4	0
0.945834801	0.701626374	1. Male	3. 60+	Non-Hispanic White	3. $45,000 to $74,999	1	Home owner	3. Some college	Married	1. Owned or being bought by you or someone in your household	2	1. Married	0	0	0	2	0
0.308440636	0.267757355	1. Male	3. 60+	Non-Hispanic White	3. $45,000 to $74,999	1	Home owner	3. Some college	Married	1. Owned or being bought by you or someone in your household	2	1. Married	0	0	0	2	0
0.432930932	0.668235623	1. Male	1. 18-39	Non-Hispanic White	4. $75,000+	1	Renter	4. BA or above	Married	2. Rented for cash	4	1. Married	0	0	0	4	0
0.537333822	0.480819742	1. Male	2. 40-59	Non-Hispanic White	1. $0 to $19,999	0	Renter	3. Some college	Never married	2. Rented for cash	1	3. Never married	0	0	0	1	1
0.193583481	0.240860754	2. Female	2. 40-59	Hispanic	1. $0 to $19,999	0	Renter	3. Some college	Living with partner	2. Rented for cash	2	4. Living with partner	0	0	0	2	0
0.954736671	0.764485245	1. Male	3. 60+	Non-Hispanic Black	4. $75,000+	1	Home owner	3. Some college	Married	1. Owned or being bought by you or someone in your household	2	1. Married	0	0	0	2	0
1.068589809	1.184976482	1. Male	3. 60+	Other Race - Including Multi-Racial and Non-Hispanic Asian	4. $75,000+	1	Renter	4. BA or above	Married	2. Rented for cash	2	1. Married	0	0	1	2	0
1.298089063	1.404006744	2. Female	3. 60+	Non-Hispanic Black	3. $45,000 to $74,999	0	Home owner	4. BA or above	Married	1. Owned or being bought by you or someone in your household	3	1. Married	0	0	0	3	0
1.057268809	1.254151812	1. Male	2. 40-59	Non-Hispanic Black	2. $20,000 to $44,999	1	Home owner	2. HS graduate or equivalent	Married	1. Owned or being bought by you or someone in your household	5	1. Married	1	1	1	4	0
1.63413725	1.345775562	1. Male	2. 40-59	Other Race - Including Multi-Racial and Non-Hispanic Asian	4. $75,000+	1	Renter	4. BA or above	Widowed, divorced, separated	2. Rented for cash	1	2. Widowed, divorced, or separated	0	0	1	2	0
0.357018619	0.327937456	1. Male	2. 40-59	Non-Hispanic White	4. $75,000+	1	Home owner	3. Some college	Married	1. Owned or being bought by you or someone in your household	2	1. Married	0	0	0	2	0
2.812244027	2.445215604	2. Female	3. 60+	Non-Hispanic White	4. $75,000+	1	Home owner	4. BA or above	Married	1. Owned or being bought by you or someone in your household	2	1. Married	0	0	0	2	0
2.163401752	1.753389277	2. Female	2. 40-59	Hispanic	2. $20,000 to $44,999	0	Renter	2. HS graduate or equivalent	Widowed, divorced, separated	2. Rented for cash	1	2. Widowed, divorced, or separated	0	0	0	1	0
1.550545618	1.629866712	2. Female	1. 18-39	Hispanic	2. $20,000 to $44,999	0	Home owner	2. HS graduate or equivalent	Married	1. Owned or being bought by you or someone in your household	5	1. Married	0	0	0	4	0
1.584741484	2.153396806	2. Female	3. 60+	Non-Hispanic White	2. $20,000 to $44,999	0	Home owner	1. No HS diploma	Married	1. Owned or being bought by you or someone in your household	5	1. Married	0	0	0	5	0
0.720518779	0.636756891	1. Male	3. 60+	Non-Hispanic Black	2. $20,000 to $44,999	0	Renter	3. Some college	Widowed, divorced, separated	2. Rented for cash	1	2. Widowed, divorced, or separated	0	1	1	1	0
0.404689216	0.616334337	1. Male	1. 18-39	Non-Hispanic White	4. $75,000+	0	Renter	2. HS graduate or equivalent	Married	2. Rented for cash	6	1. Married	0	0	1	6	0
0.443931842	0.386573845	1. Male	2. 40-59	Hispanic	4. $75,000+	0	Home owner	3. Some college	Married	1. Owned or being bought by you or someone in your household	6	1. Married	0	1	1	6	0
0.792318616	0.455127732	1. Male	2. 40-59	Other Race - Including Multi-Racial and Non-Hispanic Asian	3. $45,000 to $74,999	1	Home owner	3. Some college	Widowed, divorced, separated	1. Owned or being bought by you or someone in your household	2	2. Widowed, divorced, or separated	0	0	0	2	0
0.558951791	0.733472617	2. Female	1. 18-39	Non-Hispanic White	3. $45,000 to $74,999	1	Home owner	2. HS graduate or equivalent	Married	1. Owned or being bought by you or someone in your household	6	1. Married	0	1	0	4	0
1.048103112	1.936329641	1. Male	1. 18-39	Non-Hispanic White	4. $75,000+	1	Renter	4. BA or above	Never married	2. Rented for cash	6	3. Never married	0	0	1	6	0
0.2030493	0.376252219	1. Male	1. 18-39	Hispanic	3. $45,000 to $74,999	1	Renter	3. Some college	Married	2. Rented for cash	3	1. Married	0	0	0	3	0
0.472102678	0.608631444	1. Male	1. 18-39	Other Race - Including Multi-Racial and Non-Hispanic Asian	4. $75,000+	1	Home owner	4. BA or above	Living with partner	1. Owned or being bought by you or someone in your household	2	4. Living with partner	0	0	0	2	0
0.173309898	0.263815745	2. Female	1. 18-39	Hispanic	4. $75,000+	0	Renter	3. Some college	Never married	2. Rented for cash	4	3. Never married	0	0	0	4	0
1.26449441	1.314944722	2. Female	3. 60+	Hispanic	1. $0 to $19,999	0	Home owner	3. Some college	Widowed, divorced, separated	1. Owned or being bought by you or someone in your household	2	2. Widowed, divorced, or separated	0	0	0	2	0
1.102521465	1.139064596	2. Female	1. 18-39	Other Race - Including Multi-Racial and Non-Hispanic Asian	2. $20,000 to $44,999	0	Renter	2. HS graduate or equivalent	Never married	2. Rented for cash	4	3. Never married	1	1	1	4	1
1.295574292	0.938331164	1. Male	3. 60+	Non-Hispanic White	3. $45,000 to $74,999	1	Home owner	2. HS graduate or equivalent	Married	1. Owned or being bought by you or someone in your household	2	1. Married	0	0	0	2	0
0.524394299	0.548485602	1. Male	3. 60+	Non-Hispanic White	2. $20,000 to $44,999	0	Renter	2. HS graduate or equivalent	Widowed, divorced, separated	2. Rented for cash	2	2. Widowed, divorced, or separated	0	0	0	2	0
0.616320544	0.564166277	1. Male	3. 60+	Non-Hispanic White	4. $75,000+	1	Home owner	4. BA or above	Married	1. Owned or being bought by you or someone in your household	3	1. Married	0	0	0	3	0
1.758495106	1.283663158	1. Male	2. 40-59	Non-Hispanic White	2. $20,000 to $44,999	0	Home owner	4. BA or above	Married	1. Owned or being bought by you or someone in your household	3	1. Married	0	1	1	3	1
0.605865627	0.574084136	1. Male	2. 40-59	Non-Hispanic White	4. $75,000+	1	Home owner	4. BA or above	Married	1. Owned or being bought by you or someone in your household	2	1. Married	0	0	0	2	0
0.940299698	1.224236235	1. Male	1. 18-39	Hispanic	1. $0 to $19,999	1	Renter	2. HS graduate or equivalent	Living with partner	2. Rented for cash	6	4. Living with partner	0	0	0	6	0
2.160133988	1.637169635	1. Male	3. 60+	Non-Hispanic White	3. $45,000 to $74,999	1	Home owner	2. HS graduate or equivalent	Married	1. Owned or being bought by you or someone in your household	2	1. Married	0	0	0	2	0
0.527242166	0.397147037	1. Male	2. 40-59	Non-Hispanic White	2. $20,000 to $44,999	0	Renter	3. Some college	Never married	2. Rented for cash	1	3. Never married	0	0	0	1	0
0.868719807	0.655697378	1. Male	3. 60+	Non-Hispanic White	3. $45,000 to $74,999	1	Home owner	3. Some college	Married	1. Owned or being bought by you or someone in your household	3	1. Married	0	0	0	3	0
1.480589605	1.216356642	2. Female	3. 60+	Non-Hispanic White	1. $0 to $19,999	0	Renter	2. HS graduate or equivalent	Living with partner	2. Rented for cash	3	4. Living with partner	0	0	1	3	1
1.783249469	1.474779857	2. Female	3. 60+	Non-Hispanic White	3. $45,000 to $74,999	1	Home owner	3. Some college	Widowed, divorced, separated	1. Owned or being bought by you or someone in your household	2	2. Widowed, divorced, or separated	0	0	0	2	0
1.590437727	1.851809379	2. Female	2. 40-59	Non-Hispanic White	1. $0 to $19,999	1	Home owner	1. No HS diploma	Married	1. Owned or being bought by you or someone in your household	2	1. Married	0	0	0	2	0
0.375811758	0.427123728	1. Male	1. 18-39	Non-Hispanic White	4. $75,000+	1	Home owner	3. Some college	Widowed, divorced, separated	1. Owned or being bought by you or someone in your household	2	2. Widowed, divorced, or separated	0	0	0	2	0
0.617061556	0.591564482	1. Male	2. 40-59	Non-Hispanic White	2. $20,000 to $44,999	0	Renter	3. Some college	Widowed, divorced, separated	2. Rented for cash	3	2. Widowed, divorced, or separated	0	0	1	3	1
0.765221493	0.705754753	2. Female	2. 40-59	Non-Hispanic White	3. $45,000 to $74,999	0	Renter	3. Some college	Married	2. Rented for cash	6	1. Married	0	0	0	6	1
0.727174933	0.588272805	1. Male	2. 40-59	Non-Hispanic White	4. $75,000+	0	Home owner	3. Some college	Widowed, divorced, separated	1. Owned or being bought by you or someone in your household	5	2. Widowed, divorced, or separated	1	0	0	4	1
1.302406748	1.162956628	2. Female	3. 60+	Non-Hispanic White	2. $20,000 to $44,999	0	Renter	4. BA or above	Never married	2. Rented for cash	1	3. Never married	0	0	0	1	0
1.030863565	0.932809448	2. Female	2. 40-59	Non-Hispanic White	1. $0 to $19,999	1	Renter	3. Some college	Widowed, divorced, separated	2. Rented for cash	1	2. Widowed, divorced, or separated	1	0	0	2	1
0.233659977	0.287144105	1. Male	2. 40-59	Non-Hispanic White	1. $0 to $19,999	1	Renter	3. Some college	Widowed, divorced, separated	2. Rented for cash	6	2. Widowed, divorced, or separated	1	0	1	6	1
0.173317396	0.241368089	1. Male	1. 18-39	Non-Hispanic White	4. $75,000+	1	Renter	3. Some college	Married	2. Rented for cash	6	1. Married	0	0	0	5	1
1.324981529	1.802013118	2. Female	2. 40-59	Non-Hispanic Black			Renter	2. HS graduate or equivalent	Never married	2. Rented for cash	3	3. Never married	0	0	1	3	1
0.309859296	0.333116281	1. Male	2. 40-59	Non-Hispanic White	2. $20,000 to $44,999	0	Home owner	3. Some college	Widowed, divorced, separated	1. Owned or being bought by you or someone in your household	1	2. Widowed, divorced, or separated	0	0	0	1	0
1.246849182	1.062019281	2. Female	3. 60+	Non-Hispanic White	2. $20,000 to $44,999	0	Renter	2. HS graduate or equivalent	Widowed, divorced, separated	2. Rented for cash	2	2. Widowed, divorced, or separated	0	0	0	2	0
1.319942702	1.009779101	2. Female	2. 40-59	Hispanic	3. $45,000 to $74,999	1	Home owner	3. Some college	Widowed, divorced, separated	1. Owned or being bought by you or someone in your household	2	2. Widowed, divorced, or separated	0	0	0	2	0
0.67571265	0.559264748	2. Female	2. 40-59	Non-Hispanic White	3. $45,000 to $74,999	0	Home owner	3. Some college	Married	1. Owned or being bought by you or someone in your household	6	1. Married	0	0	0	6	0
0.950957023	0.502479464	2. Female	1. 18-39	Non-Hispanic White	4. $75,000+	0	Home owner	3. Some college	Living with partner	1. Owned or being bought by you or someone in your household	2	4. Living with partner	0	0	1	2	1
0.280074716	0.870473711	1. Male	1. 18-39	Non-Hispanic White	4. $75,000+	1	Occupied without payment	4. BA or above	Living with partner	3. Occupied without payment of cash rent	2	4. Living with partner	0	0	0	2	0
1.312480274	1.20385037	1. Male	2. 40-59	Non-Hispanic White	1. $0 to $19,999	1	Home owner	4. BA or above	Married	1. Owned or being bought by you or someone in your household	2	1. Married	0	0	0	2	0
0.296236678	0.45267196	2. Female	1. 18-39	Non-Hispanic White	1. $0 to $19,999	0	Renter	4. BA or above	Never married	2. Rented for cash	1	3. Never married	0	0	0	1	0
0.849541771	0.694075549	2. Female	1. 18-39	Non-Hispanic White	2. $20,000 to $44,999	0	Home owner	1. No HS diploma	Married	1. Owned or being bought by you or someone in your household	4	1. Married	1	0	0	4	0
1.619665354	1.428921961	2. Female	2. 40-59	Non-Hispanic White	4. $75,000+	1	Home owner	4. BA or above	Married	1. Owned or being bought by you or someone in your household	3	1. Married	0	0	0	3	0
0.873917379	0.651029234	1. Male	3. 60+	Non-Hispanic White	3. $45,000 to $74,999	1	Home owner	4. BA or above	Married	1. Owned or being bought by you or someone in your household	2	1. Married	0	0	0	2	0
0.606962497	0.48079245	1. Male	3. 60+	Non-Hispanic White	3. $45,000 to $74,999	1	Home owner	4. BA or above	Married	1. Owned or being bought by you or someone in your household	2	1. Married	0	0	0	2	0
0.501288448	0.431728987	2. Female	1. 18-39	Non-Hispanic White	4. $75,000+	1	Renter	4. BA or above	Married	2. Rented for cash	2	1. Married	0	0	0	2	0
1.563744082	1.190590237	1. Male	3. 60+	Non-Hispanic White	3. $45,000 to $74,999	1	Home owner	4. BA or above	Widowed, divorced, separated	1. Owned or being bought by you or someone in your household	1	2. Widowed, divorced, or separated	0	0	0	1	0
0.642174491	0.634657976	1. Male	3. 60+	Other Race - Including Multi-Racial and Non-Hispanic Asian	2. $20,000 to $44,999	1	Home owner	3. Some college	Married	1. Owned or being bought by you or someone in your household	2	1. Married	0	0	0	2	1
0.475074717	0.766640072	1. Male	1. 18-39	Non-Hispanic White	4. $75,000+	1	Home owner	4. BA or above	Married	1. Owned or being bought by you or someone in your household	3	1. Married	0	0	0	3	0
2.65233731	2.464127998	2. Female	2. 40-59	Other Race - Including Multi-Racial and Non-Hispanic Asian	2. $20,000 to $44,999	0	Home owner	4. BA or above	Married	1. Owned or being bought by you or someone in your household	5	1. Married	0	0	1	5	0
0.675488224	0.813313091	1. Male	3. 60+	Non-Hispanic White	3. $45,000 to $74,999	1	Home owner	2. HS graduate or equivalent	Married	1. Owned or being bought by you or someone in your household	3	1. Married	0	0	0	3	0
2.590035845	1.759379412	1. Male	2. 40-59	Hispanic	4. $75,000+	1	Home owner	4. BA or above	Married	1. Owned or being bought by you or someone in your household	6	1. Married	0	0	0	5	0
0.60932598	1.438568988	1. Male	1. 18-39	Non-Hispanic White	4. $75,000+	1	Renter	4. BA or above	Never married	2. Rented for cash	1	3. Never married	0	0	0	1	0
0.749050368	0.928187175	1. Male	2. 40-59	Non-Hispanic Black	4. $75,000+	1	Renter	4. BA or above	Widowed, divorced, separated	2. Rented for cash	1	2. Widowed, divorced, or separated	0	0	0	1	0
1.552522507	1.577176601	2. Female	2. 40-59	Non-Hispanic White	3. $45,000 to $74,999	0	Home owner	2. HS graduate or equivalent	Married	1. Owned or being bought by you or someone in your household	4	1. Married	1	1	0	4	1
0.457958427	0.296713688	2. Female	1. 18-39	Non-Hispanic White	2. $20,000 to $44,999	0	Home owner	3. Some college	Never married	1. Owned or being bought by you or someone in your household	1	3. Never married	0	0	0	1	0
0.872520576	0.94066684	1. Male	1. 18-39	Non-Hispanic White	3. $45,000 to $74,999	1	Renter	4. BA or above	Never married	2. Rented for cash	2	3. Never married	0	0	0	2	0
1.975370862	1.702284638	1. Male	1. 18-39	Other Race - Including Multi-Racial and Non-Hispanic Asian	4. $75,000+	1	Home owner	4. BA or above	Married	1. Owned or being bought by you or someone in your household	6	1. Married	0	1	1	6	0
0.390835624	0.431546292	1. Male	2. 40-59	Non-Hispanic White	3. $45,000 to $74,999	1	Renter	3. Some college	Never married	2. Rented for cash	2	3. Never married	0	0	0	2	0
0.364020452	0.355567998	2. Female	1. 18-39	Non-Hispanic White	2. $20,000 to $44,999	0	Renter	3. Some college	Married	2. Rented for cash	4	1. Married	0	0	0	4	0
1.1293515	0.991314742	2. Female	2. 40-59	Non-Hispanic White	3. $45,000 to $74,999	1	Home owner	3. Some college	Married	1. Owned or being bought by you or someone in your household	5	1. Married	0	0	0	5	0
0.209041933	0.395289528	1. Male	1. 18-39	Non-Hispanic White	3. $45,000 to $74,999	1	Renter	4. BA or above	Living with partner	2. Rented for cash	2	4. Living with partner	0	0	0	2	0
0.371658659	0.47463273	1. Male	1. 18-39	Non-Hispanic White	4. $75,000+	1	Home owner	4. BA or above	Married	1. Owned or being bought by you or someone in your household	6	1. Married	0	0	0	5	0
0.706056626	0.707291402	2. Female	2. 40-59	Non-Hispanic White	1. $0 to $19,999	1	Home owner	4. BA or above	Widowed, divorced, separated	1. Owned or being bought by you or someone in your household	1	2. Widowed, divorced, or separated	0	0	1	1	1
1.685294922	1.380966154	2. Female	3. 60+	Non-Hispanic White	2. $20,000 to $44,999	1	Home owner	4. BA or above	Married	1. Owned or being bought by you or someone in your household	2	1. Married	0	0	0	2	0
1.945452036	1.277998355	2. Female	2. 40-59	Non-Hispanic White	2. $20,000 to $44,999	0	Home owner	4. BA or above	Widowed, divorced, separated	1. Owned or being bought by you or someone in your household	1	2. Widowed, divorced, or separated	1	0	0	1	0
0.727701853	0.59797094	2. Female	3. 60+	Non-Hispanic White	2. $20,000 to $44,999	0	Renter	3. Some college	Widowed, divorced, separated	2. Rented for cash	1	2. Widowed, divorced, or separated	0	0	0	1	0
0.415870563	0.405696412	1. Male	3. 60+	Non-Hispanic White	4. $75,000+	1	Occupied without payment	3. Some college	Married	3. Occupied without payment of cash rent	2	1. Married	0	0	0	2	0
0.715147913	0.62296925	1. Male	3. 60+	Non-Hispanic White	4. $75,000+	1	Home owner	4. BA or above	Married	1. Owned or being bought by you or someone in your household	2	1. Married	0	0	0	2	0
0.548291217	0.660777332	2. Female	2. 40-59	Non-Hispanic White	1. $0 to $19,999	0	Home owner	2. HS graduate or equivalent	Never married	1. Owned or being bought by you or someone in your household	6	3. Never married	1	0	0	6	0
0.298708379	0.288116116	1. Male	1. 18-39	Hispanic	4. $75,000+	1	Renter	3. Some college	Never married	2. Rented for cash	5	3. Never married	0	0	0	6	0
0.691584489	0.780523312	2. Female	3. 60+	Non-Hispanic White	2. $20,000 to $44,999	0	Home owner	3. Some college	Widowed, divorced, separated	1. Owned or being bought by you or someone in your household	1	2. Widowed, divorced, or separated	0	0	0	1	0
0.996042944	1.182636213	2. Female	1. 18-39	Non-Hispanic White	4. $75,000+	0	Renter	4. BA or above	Married	2. Rented for cash	4	1. Married	0	1	1	4	0
0.704576849	0.93885262	2. Female	1. 18-39	Non-Hispanic White	2. $20,000 to $44,999	1	Renter	4. BA or above	Never married	2. Rented for cash	5	3. Never married	0	0	0	4	0
0.451286883	0.39728103	1. Male	3. 60+	Non-Hispanic White	2. $20,000 to $44,999	1	Home owner	3. Some college	Married	1. Owned or being bought by you or someone in your household	2	1. Married	1	0	0	2	1
3.274073696	4.77798454	1. Male	1. 18-39	Non-Hispanic White	3. $45,000 to $74,999	0	Home owner	2. HS graduate or equivalent	Never married	1. Owned or being bought by you or someone in your household	5	3. Never married	0	1	1	5	1
0.950221069	1.1838651	1. Male	2. 40-59	Non-Hispanic Black	4. $75,000+	0	Renter	3. Some college	Widowed, divorced, separated	2. Rented for cash	3	2. Widowed, divorced, or separated	0	0	0	3	0
0.484048725	0.847099366	1. Male	2. 40-59	Non-Hispanic Black	2. $20,000 to $44,999	1	Renter	2. HS graduate or equivalent	Living with partner	2. Rented for cash	5	4. Living with partner	0	0	0	5	0
0.135607749	0.19697778	1. Male	1. 18-39	Non-Hispanic White			Renter	3. Some college	Living with partner	2. Rented for cash	5	4. Living with partner	0	0	0	5	0
0.595972033	0.849253651	1. Male	1. 18-39	Non-Hispanic Black	1. $0 to $19,999	0	Renter	2. HS graduate or equivalent	Never married	2. Rented for cash	2	3. Never married	0	0	0	2	1
1.280575389	0.94125094	2. Female	2. 40-59	Non-Hispanic White	2. $20,000 to $44,999	0	Home owner	3. Some college	Married	1. Owned or being bought by you or someone in your household	2	1. Married	1	0	0	2	1
3.024640439	2.657225062	2. Female	3. 60+	Non-Hispanic White	2. $20,000 to $44,999	0	Home owner	2. HS graduate or equivalent	Married	1. Owned or being bought by you or someone in your household	2	1. Married	0	0	0	2	1
0.64601017	0.620076218	1. Male	2. 40-59	Hispanic	1. $0 to $19,999	0	Renter	2. HS graduate or equivalent	Living with partner	2. Rented for cash	6	4. Living with partner	0	0	1	4	1
0.417149234	0.804083467	2. Female	1. 18-39	Hispanic	2. $20,000 to $44,999	0	Renter	2. HS graduate or equivalent	Married	2. Rented for cash	6	1. Married	0	0	0	6	0
0.993508301	0.965672766	1. Male	1. 18-39	Non-Hispanic White	2. $20,000 to $44,999	1	Home owner	2. HS graduate or equivalent	Married	1. Owned or being bought by you or someone in your household	5	1. Married	0	0	0	5	1
0.288384277	0.29179634	1. Male	1. 18-39	Non-Hispanic White	2. $20,000 to $44,999	0	Renter	3. Some college	Never married	2. Rented for cash	5	3. Never married	0	0	0	4	1
1.119136439	0.716050458	1. Male	2. 40-59	Hispanic	4. $75,000+	1	Home owner	3. Some college	Married	1. Owned or being bought by you or someone in your household	6	1. Married	0	0	0	6	0
0.43317943	0.416483745	1. Male	2. 40-59	Non-Hispanic White	2. $20,000 to $44,999	0	Renter	3. Some college	Widowed, divorced, separated	2. Rented for cash	4	2. Widowed, divorced, or separated	1	0	0	4	0
0.532406005	0.672419046	1. Male	1. 18-39	Other Race - Including Multi-Racial and Non-Hispanic Asian	4. $75,000+	1	Home owner	4. BA or above	Married	1. Owned or being bought by you or someone in your household	2	1. Married	0	0	0	2	0
0.341728604	0.362357067	2. Female	1. 18-39	Non-Hispanic White	3. $45,000 to $74,999	1	Home owner	4. BA or above	Married	1. Owned or being bought by you or someone in your household	3	1. Married	0	0	0	3	0
0.334048975	0.350213317	1. Male	2. 40-59	Non-Hispanic White	1. $0 to $19,999	0	Renter	3. Some college	Never married	2. Rented for cash	1	3. Never married	0	0	1	1	0
0.488224385	0.415118915	2. Female	1. 18-39	Hispanic	2. $20,000 to $44,999	1	Renter	3. Some college	Married	2. Rented for cash	4	1. Married	0	0	0	3	0
0.453019562	0.382809887	1. Male	3. 60+	Non-Hispanic White	2. $20,000 to $44,999	0	Renter	3. Some college	Married	2. Rented for cash	4	1. Married	0	0	1	5	0
0.529624412	0.605854057	2. Female	3. 60+	Non-Hispanic White	2. $20,000 to $44,999	1	Home owner	3. Some college	Widowed, divorced, separated	1. Owned or being bought by you or someone in your household	1	2. Widowed, divorced, or separated	0	0	0	1	0
0.366864689	0.408357315	2. Female	3. 60+	Non-Hispanic White	2. $20,000 to $44,999	1	Home owner	3. Some college	Married	1. Owned or being bought by you or someone in your household	6	1. Married	0	0	0	6	0
0.32677323	0.453025011	1. Male	1. 18-39	Hispanic	4. $75,000+	1	Renter	4. BA or above	Married	2. Rented for cash	6	1. Married	0	0	0	6	0
0.775879331	0.651425942	2. Female	2. 40-59	Non-Hispanic White	1. $0 to $19,999	1	Home owner	3. Some college	Widowed, divorced, separated	1. Owned or being bought by you or someone in your household	1	2. Widowed, divorced, or separated	0	0	0	1	0
1.477139998	1.496530326	2. Female	2. 40-59	Hispanic	4. $75,000+	1	Home owner	4. BA or above	Widowed, divorced, separated	1. Owned or being bought by you or someone in your household	2	2. Widowed, divorced, or separated	0	0	0	2	0
0.859811787	0.908056595	1. Male	2. 40-59	Non-Hispanic White	4. $75,000+	1	Home owner	4. BA or above	Married	1. Owned or being bought by you or someone in your household	6	1. Married	0	1	0	6	0
0.44690297	0.586220887	2. Female	3. 60+	Non-Hispanic White			Home owner	3. Some college	Widowed, divorced, separated	1. Owned or being bought by you or someone in your household	2	2. Widowed, divorced, or separated	0	0	0	2	0
0.049030579	0.064818321	2. Female	1. 18-39	Hispanic	2. $20,000 to $44,999	0	Renter	3. Some college	Living with partner	2. Rented for cash	6	4. Living with partner	0	0	0	6	0
0.390065249	0.223565236	2. Female	1. 18-39	Non-Hispanic White	2. $20,000 to $44,999	1	Renter	3. Some college	Widowed, divorced, separated	2. Rented for cash	5	2. Widowed, divorced, or separated	0	0	0	4	0
0.137957416	0.207623196	2. Female	1. 18-39	Hispanic	3. $45,000 to $74,999	1	Occupied without payment	3. Some college	Never married	3. Occupied without payment of cash rent	6	3. Never married	1	0	1	5	1
0.244730872	0.216832564	2. Female	1. 18-39	Non-Hispanic White	4. $75,000+	1	Home owner	3. Some college	Married	1. Owned or being bought by you or someone in your household	6	1. Married	0	0	0	5	0
1.11411511	1.395556768	2. Female	2. 40-59	Hispanic	1. $0 to $19,999	0	Home owner	2. HS graduate or equivalent	Widowed, divorced, separated	1. Owned or being bought by you or someone in your household	3	2. Widowed, divorced, or separated	0	0	1	3	0
0.406170008	0.307314215	2. Female	1. 18-39	Non-Hispanic White	3. $45,000 to $74,999	0	Home owner	3. Some college	Married	1. Owned or being bought by you or someone in your household	5	1. Married	0	0	1	4	1
0.199773366	0.252321137	2. Female	1. 18-39	Hispanic	2. $20,000 to $44,999	1	Renter	3. Some college	Married	2. Rented for cash	5	1. Married	0	0	1	5	0
1.096912377	0.784694112	2. Female	1. 18-39	Non-Hispanic White	2. $20,000 to $44,999	1	Home owner	4. BA or above	Married	1. Owned or being bought by you or someone in your household	6	1. Married	0	0	0	6	0
0.642297498	0.758277042	2. Female	1. 18-39	Non-Hispanic White	4. $75,000+	1	Home owner	4. BA or above	Married	1. Owned or being bought by you or someone in your household	2	1. Married	0	1	0	2	0
2.090229759	1.82650427	2. Female	2. 40-59	Non-Hispanic White	1. $0 to $19,999	0	Home owner	4. BA or above	Widowed, divorced, separated	1. Owned or being bought by you or someone in your household	2	2. Widowed, divorced, or separated	0	0	0	2	1
0.35545699	0.531489005	1. Male	1. 18-39	Non-Hispanic White	4. $75,000+	1	Renter	3. Some college	Never married	2. Rented for cash	1	3. Never married	0	0	0	3	0
0.847847921	0.969891314	1. Male	1. 18-39	Non-Hispanic White	1. $0 to $19,999	0	Home owner	2. HS graduate or equivalent	Living with partner	1. Owned or being bought by you or someone in your household	3	4. Living with partner	0	0	1	3	0
0.280339526	0.54672432	2. Female	1. 18-39	Hispanic	1. $0 to $19,999	1	Renter	4. BA or above	Widowed, divorced, separated	2. Rented for cash	4	2. Widowed, divorced, or separated	1	0	0	6	1
0.539120986	0.613074872	2. Female	3. 60+	Non-Hispanic White	3. $45,000 to $74,999	0	Home owner	3. Some college	Married	1. Owned or being bought by you or someone in your household	3	1. Married	0	0	0	2	0
0.306337824	0.370535418	2. Female	2. 40-59	Non-Hispanic White	2. $20,000 to $44,999	0	Renter	3. Some college	Never married	2. Rented for cash	3	3. Never married	0	0	1	3	0
0.627246752	0.652085597	1. Male	1. 18-39	Hispanic	3. $45,000 to $74,999	1	Renter	4. BA or above	Married	2. Rented for cash	2	1. Married	0	0	0	2	1
0.280703129	0.31978339	2. Female	3. 60+	Non-Hispanic White	2. $20,000 to $44,999	1	Home owner	3. Some college	Widowed, divorced, separated	1. Owned or being bought by you or someone in your household	1	2. Widowed, divorced, or separated	0	0	0	1	0
0.854944473	0.632365679	2. Female	2. 40-59	Non-Hispanic White	1. $0 to $19,999	0	Renter	3. Some college	Widowed, divorced, separated	2. Rented for cash	1	2. Widowed, divorced, or separated	0	0	1	1	0
0.898659211	0.650249105	1. Male	1. 18-39	Other Race - Including Multi-Racial and Non-Hispanic Asian	2. $20,000 to $44,999	0	Home owner	3. Some college	Widowed, divorced, separated	1. Owned or being bought by you or someone in your household	1	2. Widowed, divorced, or separated	0	1	1	1	0
0.349422817	0.385199683	1. Male	1. 18-39	Non-Hispanic White	4. $75,000+	1	Renter	3. Some college	Married	2. Rented for cash	6	1. Married	0	0	0	5	0
3.034699724	2.214401626	1. Male	3. 60+	Non-Hispanic White	2. $20,000 to $44,999	1	Home owner	2. HS graduate or equivalent	Living with partner	1. Owned or being bought by you or someone in your household	5	4. Living with partner	0	0	0	4	0
0.398482327	0.642103703	2. Female	1. 18-39	Non-Hispanic White	3. $45,000 to $74,999	1	Home owner	4. BA or above	Married	1. Owned or being bought by you or someone in your household	6	1. Married	1	0	0	4	0
0.591385546	0.619502134	2. Female	2. 40-59	Non-Hispanic White	2. $20,000 to $44,999	0	Renter	3. Some college	Widowed, divorced, separated	2. Rented for cash	3	2. Widowed, divorced, or separated	0	0	1	4	1
0.637339972	0.718937666	1. Male	2. 40-59	Non-Hispanic Black	4. $75,000+	1	Home owner	4. BA or above	Married	1. Owned or being bought by you or someone in your household	6	1. Married	0	0	1	6	0
0.708855291	0.851765658	1. Male	1. 18-39	Hispanic	2. $20,000 to $44,999	0	Renter	4. BA or above	Never married	2. Rented for cash	1	3. Never married	0	0	0	1	1
1.112602049	1.161986723	2. Female	3. 60+	Non-Hispanic White	3. $45,000 to $74,999	1	Home owner	2. HS graduate or equivalent	Never married	1. Owned or being bought by you or someone in your household	1	3. Never married	0	0	0	1	0
1.011846777	0.96049415	1. Male	3. 60+	Non-Hispanic White	3. $45,000 to $74,999	1	Renter	4. BA or above	Married	2. Rented for cash	2	1. Married	0	0	0	2	0
0.40052975	0.637250574	2. Female	1. 18-39	Non-Hispanic White	4. $75,000+	1	Home owner	4. BA or above	Married	1. Owned or being bought by you or someone in your household	4	1. Married	0	0	0	3	0
1.80272451	1.534656648	2. Female	2. 40-59	Non-Hispanic White	4. $75,000+	1	Home owner	4. BA or above	Married	1. Owned or being bought by you or someone in your household	2	1. Married	0	0	0	2	1
0.172677784	0.207295448	1. Male	1. 18-39	Non-Hispanic White	1. $0 to $19,999	0	Home owner	3. Some college	Married	1. Owned or being bought by you or someone in your household	3	1. Married	0	0	0	4	0
1.607243268	1.056149429	2. Female	1. 18-39	Hispanic	1. $0 to $19,999	0	Home owner	1. No HS diploma	Widowed, divorced, separated	1. Owned or being bought by you or someone in your household	4	2. Widowed, divorced, or separated	1	0	1	4	1
1.736081767	2.198565631	2. Female	3. 60+	Non-Hispanic Black	3. $45,000 to $74,999	1	Home owner	3. Some college	Married	1. Owned or being bought by you or someone in your household	3	1. Married	0	0	0	3	0
0.47230772	0.680842369	2. Female	1. 18-39	Non-Hispanic Black	1. $0 to $19,999	0	Renter	3. Some college	Married	2. Rented for cash	3	1. Married	0	0	1	3	0
0.288516161	0.315464235	2. Female	2. 40-59	Hispanic	2. $20,000 to $44,999	1	Home owner	3. Some college	Married	1. Owned or being bought by you or someone in your household	3	1. Married	0	0	1	3	0
2.735103873	1.872826379	1. Male	3. 60+	Non-Hispanic White	4. $75,000+	1	Home owner	4. BA or above	Married	1. Owned or being bought by you or someone in your household	3	1. Married	0	0	0	3	0
0.603368255	0.356594945	2. Female	1. 18-39	Non-Hispanic White	3. $45,000 to $74,999	0	Home owner	3. Some college	Married	1. Owned or being bought by you or someone in your household	6	1. Married	1	0	0	5	0
0.690120664	0.977178984	2. Female	1. 18-39	Other Race - Including Multi-Racial and Non-Hispanic Asian	2. $20,000 to $44,999	0	Home owner	4. BA or above	Married	1. Owned or being bought by you or someone in your household	2	1. Married	0	0	0	2	0
0.362519823	0.537315992	2. Female	1. 18-39	Non-Hispanic White	4. $75,000+	1	Home owner	4. BA or above	Married	1. Owned or being bought by you or someone in your household	3	1. Married	0	0	0	3	0
1.680800777	1.187535347	1. Male	3. 60+	Non-Hispanic White	4. $75,000+	1	Home owner	4. BA or above	Married	1. Owned or being bought by you or someone in your household	2	1. Married	0	0	0	2	0
0.875854002	0.918065374	2. Female	3. 60+	Non-Hispanic White	3. $45,000 to $74,999	1	Home owner	3. Some college	Widowed, divorced, separated	1. Owned or being bought by you or someone in your household	3	2. Widowed, divorced, or separated	0	0	0	3	0
0.548372324	0.599658235	1. Male	2. 40-59	Non-Hispanic White	4. $75,000+	1	Home owner	4. BA or above	Married	1. Owned or being bought by you or someone in your household	4	1. Married	0	0	0	4	0
0.853356481	1.098850824	2. Female	3. 60+	Non-Hispanic White	4. $75,000+	1	Home owner	4. BA or above	Married	1. Owned or being bought by you or someone in your household	2	1. Married	0	0	0	2	0
0.519601126	0.405774226	1. Male	3. 60+	Non-Hispanic White	4. $75,000+	1	Home owner	4. BA or above	Married	1. Owned or being bought by you or someone in your household	4	1. Married	0	0	0	4	0
0.714381675	0.715231624	1. Male	2. 40-59	Non-Hispanic White	1. $0 to $19,999	1	Home owner	4. BA or above	Never married	1. Owned or being bought by you or someone in your household	1	3. Never married	0	0	0	1	0
1.169366734	1.114665289	1. Male	2. 40-59	Non-Hispanic White	4. $75,000+	1	Home owner	4. BA or above	Living with partner	1. Owned or being bought by you or someone in your household	2	4. Living with partner	1	0	0	2	1
2.964457882	2.621859167	2. Female	3. 60+	Non-Hispanic White	1. $0 to $19,999	0	Renter	2. HS graduate or equivalent	Widowed, divorced, separated	2. Rented for cash	1	2. Widowed, divorced, or separated	0	0	1	1	1
0.919221385	0.893773323	1. Male	2. 40-59	Non-Hispanic White	4. $75,000+	1	Home owner	2. HS graduate or equivalent	Married	1. Owned or being bought by you or someone in your household	6	1. Married	0	0	1	5	0
2.582861438	2.532861512	1. Male	1. 18-39	Non-Hispanic Black	3. $45,000 to $74,999	1	Home owner	2. HS graduate or equivalent	Married	1. Owned or being bought by you or someone in your household	6	1. Married	0	0	0	6	0
0.536203668	0.336788286	1. Male	3. 60+	Non-Hispanic White	4. $75,000+	1	Home owner	3. Some college	Married	1. Owned or being bought by you or someone in your household	3	1. Married	0	0	0	3	0
0.713532734	0.784294472	1. Male	1. 18-39	Non-Hispanic White	3. $45,000 to $74,999	1	Home owner	3. Some college	Married	1. Owned or being bought by you or someone in your household	2	1. Married	0	0	0	2	0
1.699786991	1.54208187	1. Male	1. 18-39	Non-Hispanic White	2. $20,000 to $44,999	0	Home owner	2. HS graduate or equivalent	Widowed, divorced, separated	1. Owned or being bought by you or someone in your household	1	2. Widowed, divorced, or separated	0	1	1	1	0
0.194393895	0.241678887	1. Male	3. 60+	Non-Hispanic White	2. $20,000 to $44,999	1	Home owner	3. Some college	Married	1. Owned or being bought by you or someone in your household	5	1. Married	0	0	0	4	0
0.300734499	0.630213358	2. Female	2. 40-59	Hispanic	1. $0 to $19,999	0	Home owner	2. HS graduate or equivalent	Married	1. Owned or being bought by you or someone in your household	6	1. Married	0	0	0	4	0
1.23636082	0.911023279	1. Male	2. 40-59	Non-Hispanic White	1. $0 to $19,999	0	Renter	2. HS graduate or equivalent	Widowed, divorced, separated	2. Rented for cash	1	2. Widowed, divorced, or separated	0	0	0	1	1
0.710701288	0.74985986	1. Male	3. 60+	Non-Hispanic White	3. $45,000 to $74,999	1	Home owner	2. HS graduate or equivalent	Married	1. Owned or being bought by you or someone in your household	3	1. Married	0	0	0	3	0
0.978311703	1.298741133	1. Male	1. 18-39	Non-Hispanic Black	4. $75,000+	0	Renter	4. BA or above	Never married	2. Rented for cash	1	3. Never married	0	1	0	1	0
0.485526288	0.549507568	2. Female	3. 60+	Non-Hispanic White	4. $75,000+	1	Home owner	3. Some college	Married	1. Owned or being bought by you or someone in your household	2	1. Married	0	0	0	2	0
0.168217108	0.190692479	1. Male	1. 18-39	Non-Hispanic White	4. $75,000+	1	Home owner	3. Some college	Married	1. Owned or being bought by you or someone in your household	4	1. Married	0	0	0	3	0
0.728156735	0.773218564	1. Male	1. 18-39	Non-Hispanic White	3. $45,000 to $74,999	1	Home owner	4. BA or above	Married	1. Owned or being bought by you or someone in your household	4	1. Married	0	0	0	3	0
2.265440016	2.719839789	2. Female	1. 18-39	Non-Hispanic White	4. $75,000+	1	Home owner	3. Some college	Never married	1. Owned or being bought by you or someone in your household	4	3. Never married	0	1	1	4	1
1.047273946	1.024327358	1. Male	2. 40-59	Non-Hispanic White	4. $75,000+	1	Home owner	4. BA or above	Married	1. Owned or being bought by you or someone in your household	2	1. Married	0	0	0	2	0
1.360864306	1.454242348	1. Male	2. 40-59	Non-Hispanic White	1. $0 to $19,999	1	Occupied without payment	2. HS graduate or equivalent	Never married	3. Occupied without payment of cash rent	1	3. Never married	0	0	0	1	1
1.878241084	2.214982067	2. Female	3. 60+	Non-Hispanic White	2. $20,000 to $44,999		Renter	2. HS graduate or equivalent	Never married	2. Rented for cash	1	3. Never married	0	0	0	1	0
0.392115126	0.47413788	1. Male	2. 40-59	Non-Hispanic White	3. $45,000 to $74,999	0	Renter	2. HS graduate or equivalent	Living with partner	2. Rented for cash	6	4. Living with partner	1	1	1	5	0
1.095837338	1.01293665	1. Male	3. 60+	Non-Hispanic White	4. $75,000+	1	Home owner	4. BA or above	Married	1. Owned or being bought by you or someone in your household	2	1. Married	0	0	0	2	0
0.865051682	0.732879182	1. Male	2. 40-59	Non-Hispanic White	4. $75,000+	1	Home owner	3. Some college	Married	1. Owned or being bought by you or someone in your household	4	1. Married	0	0	0	4	0
0.457212211	0.655123153	1. Male	1. 18-39	Other Race - Including Multi-Racial and Non-Hispanic Asian	4. $75,000+	1	Renter	4. BA or above	Never married	2. Rented for cash	4	3. Never married	0	0	0	4	0
0.21453218	0.212472859	2. Female	1. 18-39	Other Race - Including Multi-Racial and Non-Hispanic Asian	3. $45,000 to $74,999	0	Renter	3. Some college	Never married	2. Rented for cash	6	3. Never married	0	0	1	6	1
1.902432826	1.671350084	2. Female	3. 60+	Non-Hispanic White	3. $45,000 to $74,999	1	Home owner	4. BA or above	Widowed, divorced, separated	1. Owned or being bought by you or someone in your household	1	2. Widowed, divorced, or separated	0	0	0	1	0
0.478354644	0.411660158	2. Female	1. 18-39	Non-Hispanic White	2. $20,000 to $44,999	0	Renter	3. Some college	Living with partner	2. Rented for cash	2	4. Living with partner	1	0	1	2	0
0.891864322	0.855075136	2. Female	1. 18-39	Non-Hispanic White	1. $0 to $19,999	0	Renter	4. BA or above	Widowed, divorced, separated	2. Rented for cash	1	2. Widowed, divorced, or separated	1	0	0	4	0
0.850333887	0.653564875	1. Male	3. 60+	Non-Hispanic White	3. $45,000 to $74,999	1	Home owner	3. Some college	Married	1. Owned or being bought by you or someone in your household	4	1. Married	0	0	0	4	0
0.69402067	0.576584039	2. Female	3. 60+	Non-Hispanic White	1. $0 to $19,999	0	Home owner	3. Some college	Widowed, divorced, separated	1. Owned or being bought by you or someone in your household	4	2. Widowed, divorced, or separated	0	0	1	4	0
0.242825596	0.394442444	2. Female	1. 18-39	Non-Hispanic Black	1. $0 to $19,999	0	Renter	2. HS graduate or equivalent	Living with partner	2. Rented for cash	5	4. Living with partner	0	0	0	4	1
0.257021582	0.237396743	2. Female	2. 40-59	Non-Hispanic White	4. $75,000+	1	Renter	3. Some college	Married	2. Rented for cash	2	1. Married	0	0	0	2	0
0.932815768	0.898916372	1. Male	3. 60+	Non-Hispanic White	4. $75,000+	1	Home owner	2. HS graduate or equivalent	Married	1. Owned or being bought by you or someone in your household	2	1. Married	0	0	0	2	0
0.439702527	0.517558475	1. Male	2. 40-59	Non-Hispanic White	3. $45,000 to $74,999	1	Renter	4. BA or above	Never married	2. Rented for cash	1	3. Never married	0	0	0	1	0
1.089315832	1.153047724	1. Male	1. 18-39	Hispanic	1. $0 to $19,999	0	Renter	3. Some college	Never married	2. Rented for cash	5	3. Never married	0	0	0	5	0
1.066094378	1.243444232	2. Female	1. 18-39	Non-Hispanic White	4. $75,000+	1	Home owner	4. BA or above	Living with partner	1. Owned or being bought by you or someone in your household	5	4. Living with partner	0	0	0	5	0
0.29551637	0.244629493	2. Female	1. 18-39	Non-Hispanic White	3. $45,000 to $74,999	0	Home owner	4. BA or above	Never married	1. Owned or being bought by you or someone in your household	1	3. Never married	0	0	0	1	0
0.653997645	0.45848876	1. Male	2. 40-59	Non-Hispanic White	3. $45,000 to $74,999	1	Home owner	3. Some college	Married	1. Owned or being bought by you or someone in your household	2	1. Married	0	0	0	2	0
2.834186706	1.887665819	1. Male	3. 60+	Non-Hispanic White	4. $75,000+	1	Home owner	4. BA or above	Married	1. Owned or being bought by you or someone in your household	2	1. Married	0	0	0	2	0
0.615918679	0.674113359	1. Male	2. 40-59	Non-Hispanic White	1. $0 to $19,999	1	Renter	4. BA or above	Never married	2. Rented for cash	1	3. Never married	0	1	0	1	0
1.801500657	1.683364939	2. Female	2. 40-59	Non-Hispanic White	2. $20,000 to $44,999	0	Home owner	2. HS graduate or equivalent	Married	1. Owned or being bought by you or someone in your household	2	1. Married	0	1	1	2	0
0.955828998	0.665710368	1. Male	2. 40-59	Non-Hispanic White		1	Home owner	3. Some college	Married	1. Owned or being bought by you or someone in your household	2	1. Married	0	0	0	2	0
0.904605188	0.9392685	1. Male	2. 40-59	Non-Hispanic White	4. $75,000+	1	Home owner	4. BA or above	Married	1. Owned or being bought by you or someone in your household	2	1. Married	0	0	0	2	0
1.092839904	1.614843155	2. Female	3. 60+	Non-Hispanic Black	4. $75,000+	1	Home owner	3. Some college	Married	1. Owned or being bought by you or someone in your household	3	1. Married	0	0	0	3	0
2.053522337	3.948038216	2. Female	1. 18-39	Non-Hispanic Black	1. $0 to $19,999	0	Occupied without payment	1. No HS diploma	Married	3. Occupied without payment of cash rent	6	1. Married	0	0	1	6	1
0.104379999	0.161124704	1. Male	1. 18-39	Hispanic	3. $45,000 to $74,999	1	Home owner	3. Some college	Married	1. Owned or being bought by you or someone in your household	6	1. Married	0	1	1	5	0
1.253767386	0.867631569	2. Female	3. 60+	Non-Hispanic White	3. $45,000 to $74,999	1	Home owner	4. BA or above	Widowed, divorced, separated	1. Owned or being bought by you or someone in your household	1	2. Widowed, divorced, or separated	0	0	0	2	0
0.837526686	0.785207249	1. Male	3. 60+	Non-Hispanic White	3. $45,000 to $74,999	1	Renter	4. BA or above	Married	2. Rented for cash	1	1. Married	0	0	0	1	0
0.304411016	0.189504565	2. Female	1. 18-39	Non-Hispanic White	3. $45,000 to $74,999	1	Home owner	3. Some college	Never married	1. Owned or being bought by you or someone in your household	2	3. Never married	0	1	1	2	0
1.50793243	0.757633984	1. Male	3. 60+	Hispanic	4. $75,000+	1	Home owner	3. Some college	Married	1. Owned or being bought by you or someone in your household	6	1. Married	0	0	1	5	0
0.897955872	0.991521528	2. Female	1. 18-39	Other Race - Including Multi-Racial and Non-Hispanic Asian	1. $0 to $19,999	0	Occupied without payment	3. Some college	Living with partner	3. Occupied without payment of cash rent	6	4. Living with partner	1	1	1	6	0
0.246524724	0.304160201	2. Female	1. 18-39	Non-Hispanic White	4. $75,000+	0	Renter	3. Some college	Never married	2. Rented for cash	4	3. Never married	0	0	0	3	1
0.315079632	0.669937209	1. Male	1. 18-39	Other Race - Including Multi-Racial and Non-Hispanic Asian	2. $20,000 to $44,999	1	Renter	1. No HS diploma	Living with partner	2. Rented for cash	6	4. Living with partner	0	0	1	6	0
0.93423351	0.603869669	2. Female	3. 60+	Non-Hispanic White	1. $0 to $19,999	1	Home owner	3. Some college	Widowed, divorced, separated	1. Owned or being bought by you or someone in your household	1	2. Widowed, divorced, or separated	0	0	0	1	0
0.54169524	0.746033105	2. Female	2. 40-59	Non-Hispanic White	4. $75,000+	1	Renter	4. BA or above	Married	2. Rented for cash	2	1. Married	0	0	0	2	0
0.468267038	1.073046086	2. Female	2. 40-59	Hispanic	4. $75,000+	1	Home owner	1. No HS diploma	Never married	1. Owned or being bought by you or someone in your household	6	3. Never married	0	0	1	6	0
0.863740056	0.708776561	2. Female	2. 40-59	Non-Hispanic White	2. $20,000 to $44,999	0	Home owner	3. Some college	Married	1. Owned or being bought by you or someone in your household	2	1. Married	0	0	0	2	0
1.878748136	1.93235058	2. Female	1. 18-39	Other Race - Including Multi-Racial and Non-Hispanic Asian	4. $75,000+	1	Home owner	4. BA or above	Married	1. Owned or being bought by you or someone in your household	5	1. Married	0	0	0	5	0
0.215910229	0.279447712	1. Male	1. 18-39	Non-Hispanic White	4. $75,000+	0	Home owner	3. Some college	Widowed, divorced, separated	1. Owned or being bought by you or someone in your household	3	2. Widowed, divorced, or separated	0	0	0	3	0
2.442461943	1.471693928	1. Male	2. 40-59	Other Race - Including Multi-Racial and Non-Hispanic Asian	4. $75,000+	1	Home owner	4. BA or above	Married	1. Owned or being bought by you or someone in your household	3	1. Married	0	0	0	3	0
0.64631609	0.717602056	2. Female	2. 40-59	Other Race - Including Multi-Racial and Non-Hispanic Asian	1. $0 to $19,999	0	Renter	3. Some college	Never married	2. Rented for cash	5	3. Never married	0	0	0	5	0
1.876206653	1.837638623	2. Female	3. 60+	Non-Hispanic White	4. $75,000+	1	Home owner	4. BA or above	Married	1. Owned or being bought by you or someone in your household	2	1. Married	0	0	0	2	0
0.621543484	0.698489926	1. Male	2. 40-59	Other Race - Including Multi-Racial and Non-Hispanic Asian	4. $75,000+	1	Renter	4. BA or above	Never married	2. Rented for cash	1	3. Never married	0	0	0	1	0
